# Supplementary material for: The effects of protein supplementation, fumagillin treatment, and colony management on the productivity and long-term survival of honey bee (Apis mellifera) colonies
Source: PLoS One. 2024 Mar 15;19(3):e0288953. doi: 10.1371/journal.pone.0288953 (PMC10942092; doi:10.1371/journal.pone.0288953)
Supplement: S2 File — (CSV) [file pone.0288953.s002.csv]

Colony Number	ColonyGroup	Start	EverSplit	Split2014	Split2015	Viable	Region	Apiary	Patties	Fumagillin	Date	Inspection Date	Weeks	Assessment	Month	Adults	Worker Cells	Seams	Colony Weight	Honey	Pollen Dates 2014	Pollen per Day 2014	Queen As Observed	Queen as Interpreted	Queen Event	Manual Queen Event	Natural Queen Event	Colony Death	Last Viable
1	1	Original	No	No	No	Viable	Southern Alberta	SAB1	Yes	Yes	May 2014	5/22/2014	0	1	May	12980	3896						Original	Original	0	0	0	0	0
2	2	Original	No	No	No	Viable	Southern Alberta	SAB1	Yes	No	May 2014	5/22/2014	0	1	May	14442	3416						Original	Original	0	0	0	0	0
3	3	Original	No	No	No	Viable	Southern Alberta	SAB1	No	Yes	May 2014	5/22/2014	0	1	May	10040	6755						Original	Original	0	0	0	0	0
4	4	Original	No	No	No	Viable	Southern Alberta	SAB1	No	No	May 2014	5/22/2014	0	1	May	14277	3669						Original	Original	0	0	0	0	0
5	5	Original	No	No	No	Viable	Southern Alberta	SAB1	Yes	Yes	May 2014	5/22/2014	0	1	May	9622	7742						Original	Original	0	0	0	0	0
6	6	Original	No	No	No	Viable	Southern Alberta	SAB1	Yes	No	May 2014	5/22/2014	0	1	May	8491	3188						Original	Original	0	0	0	0	0
8	8	Original	No	No	No	Viable	Southern Alberta	SAB1	No	No	May 2014	5/22/2014	0	1	May	8622	4124						QR	Original	0	0	0	0	0
9	9	Original	No	No	No	Viable	Southern Alberta	SAB1	Yes	Yes	May 2014	5/22/2014	0	1	May	7352	3491						Original	Original	0	0	0	0	0
10	10	Original	No	No	No	Viable	Southern Alberta	SAB1	Yes	No	May 2014	5/22/2014	0	1	May	4559	3466						Original	Original	0	0	0	0	0
11	11	Original	No	No	No	Viable	Southern Alberta	SAB1	No	Yes	May 2014	5/22/2014	0	1	May	15947	4124						QR	Original	0	0	0	0	0
12	12	Original	No	No	No	Viable	Southern Alberta	SAB1	No	No	May 2014	5/22/2014	0	1	May	9266	3593						Original	Original	0	0	0	0	0
13	13	Original	No	No	No	Viable	Southern Alberta	SAB1	Yes	Yes	May 2014	5/22/2014	0	1	May	8526	3542						Original	Original	0	0	0	0	0
14	14	Original	No	No	No	Viable	Southern Alberta	SAB1	Yes	No	May 2014	5/22/2014	0	1	May	11945	4301						Re-marked	Original	0	0	0	0	0
15	15	Original	No	No	No	Viable	Southern Alberta	SAB1	No	Yes	May 2014	5/22/2014	0	1	May	5855	5035						QR	Original	0	0	0	0	0
16	16	Original	No	No	No	Viable	Southern Alberta	SAB1	No	No	May 2014	5/22/2014	0	1	May	4315	5187						Original	Original	0	0	0	0	0
17	17	Original	No	No	No	Viable	Southern Alberta	SAB1	Yes	Yes	May 2014	5/22/2014	0	1	May	10388	6021						Original	Original	0	0	0	0	0
18	18	Original	No	No	No	Viable	Southern Alberta	SAB1	Yes	No	May 2014	5/22/2014	0	1	May	5020	4478						Original	Original	0	0	0	0	0
19	19	Original	No	No	No	Viable	Southern Alberta	SAB1	No	Yes	May 2014	5/22/2014	0	1	May	9205	7084						Original	Original	0	0	0	0	0
20	20	Original	No	No	No	Viable	Southern Alberta	SAB1	No	No	May 2014	5/22/2014	0	1	May	5873	2049						Original	Original	0	0	0	0	0
21	21	Original	No	No	No	Viable	Southern Alberta	SAB1	Yes	Yes	May 2014	5/22/2014	0	1	May	7273	7337						Original	Original	0	0	0	0	0
22	22	Original	No	No	No	Viable	Southern Alberta	SAB1	Yes	No	May 2014	5/22/2014	0	1	May	12406	6072						Original	Original	0	0	0	0	0
23	23	Original	No	No	No	Viable	Southern Alberta	SAB1	No	Yes	May 2014	5/22/2014	0	1	May	15147	4175						QR	Original	0	0	0	0	0
24	24	Original	No	No	No	Viable	Southern Alberta	SAB1	No	No	May 2014	5/22/2014	0	1	May	5481	1467						Re-marked	Original	0	0	0	0	0
25	25	Original	No	No	No	Viable	Southern Alberta	SAB1	Yes	Yes	May 2014	5/22/2014	0	1	May	11667	7666						Original	Original	0	0	0	0	0
26	26	Original	No	No	No	Viable	Southern Alberta	SAB1	Yes	No	May 2014	5/22/2014	0	1	May	9152	6097						Original	Original	0	0	0	0	0
27	27	Original	No	No	No	Viable	Southern Alberta	SAB1	No	Yes	May 2014	5/22/2014	0	1	May	12132	4706						Original	Original	0	0	0	0	0
28	28	Original	No	No	No	Viable	Southern Alberta	SAB1	No	No	May 2014	5/22/2014	0	1	May	6751	2454						QR	Original	0	0	0	0	0
29	29	Original	No	No	No	Viable	Southern Alberta	SAB1	Yes	Yes	May 2014	5/22/2014	0	1	May	11919	936						QR	Original	0	0	0	0	0
30	30	Original	No	No	No	Viable	Southern Alberta	SAB1	Yes	No	May 2014	5/22/2014	0	1	May	8796	2884						Original	Original	0	0	0	0	0
31	31	Original	No	No	No	Viable	Southern Alberta	SAB1	No	Yes	May 2014	5/22/2014	0	1	May	9039	4453						Original	Original	0	0	0	0	0
32	32	Original	No	No	No	Viable	Southern Alberta	SAB1	No	No	May 2014	5/22/2014	0	1	May	5403	9260						Original	Original	0	0	0	0	0
33	33	Original	No	No	No	Viable	Southern Alberta	SAB1	Yes	Yes	May 2014	5/22/2014	0	1	May	8735	7261						Original	Original	0	0	0	0	0
34	34	Original	No	No	No	Viable	Southern Alberta	SAB1	Yes	No	May 2014	5/22/2014	0	1	May	13294	4529						QR	Original	0	0	0	0	0
35	35	Original	No	No	No	Viable	Southern Alberta	SAB1	No	Yes	May 2014	5/22/2014	0	1	May	12580	1948						Re-marked	Original	0	0	0	0	0
36	36	Original	No	No	No	Viable	Southern Alberta	SAB1	No	No	May 2014	5/22/2014	0	1	May	11954	1063						QR	Original	0	0	0	0	0
37	37	Original	No	No	No	Viable	Southern Alberta	SAB1	Yes	Yes	May 2014	5/22/2014	0	1	May	6716	1392						QR	Original	0	0	0	0	0
38	38	Original	No	No	No	Viable	Southern Alberta	SAB1	Yes	No	May 2014	5/22/2014	0	1	May	7047	1265						QR	Original	0	0	0	0	0
39	39	Original	No	No	No	Viable	Southern Alberta	SAB1	No	Yes	May 2014	5/22/2014	0	1	May	6821	1189						QR	Original	0	0	0	0	0
40	40	Original	No	No	No	Viable	Southern Alberta	SAB1	No	No	May 2014	5/22/2014	0	1	May	9466	5009						QR	Original	0	0	0	0	0
41	41	Original	No	No	No	Viable	Southern Alberta	SAB2	Yes	Yes	May 2014	5/22/2014	0	1	May	2514	3491						QR	Original	0	0	0	0	0
43	43	Original	No	No	No	Viable	Southern Alberta	SAB2	No	Yes	May 2014	5/22/2014	0	1	May	8352	4377						Original	Original	0	0	0	0	0
44	44	Original	No	No	No	Viable	Southern Alberta	SAB2	No	No	May 2014	5/22/2014	0	1	May	6647	7185						QR	Original	0	0	0	0	0
45	45	Original	No	No	No	Viable	Southern Alberta	SAB2	Yes	Yes	May 2014	5/22/2014	0	1	May	7830	5541						QR	Original	0	0	0	0	0
46	46	Original	No	No	No	Viable	Southern Alberta	SAB2	Yes	No	May 2014	5/22/2014	0	1	May	8622	5515						Original	Original	0	0	0	0	0
47	47	Original	No	No	No	Viable	Southern Alberta	SAB2	No	Yes	May 2014	5/22/2014	0	1	May	5307	5870						Original	Original	0	0	0	0	0
48	48	Original	No	No	No	Viable	Southern Alberta	SAB2	No	No	May 2014	5/22/2014	0	1	May	16373	3593						Original	Original	0	0	0	0	0
49	49	Original	No	No	No	Viable	Southern Alberta	SAB2	Yes	Yes	May 2014	5/22/2014	0	1	May	7178	2404						QR	Original	0	0	0	0	0
50	50	Original	No	No	No	Viable	Southern Alberta	SAB2	Yes	No	May 2014	5/22/2014	0	1	May	5664	5338						Original	Original	0	0	0	0	0
51	51	Original	No	No	No	Viable	Southern Alberta	SAB2	No	Yes	May 2014	5/22/2014	0	1	May	7874	5844						QR	Original	0	0	0	0	0
52	52	Original	No	No	No	Viable	Southern Alberta	SAB2	No	No	May 2014	5/22/2014	0	1	May	10701	5237						QR	Original	0	0	0	0	0
53	53	Original	No	No	No	Viable	Southern Alberta	SAB2	Yes	Yes	May 2014	5/22/2014	0	1	May	4263	6274						Original	Original	0	0	0	0	0
54	54	Original	No	No	No	Viable	Southern Alberta	SAB2	Yes	No	May 2014	5/22/2014	0	1	May	4655	4579						Original	Original	0	0	0	0	0
55	55	Original	No	No	No	Viable	Southern Alberta	SAB2	No	Yes	May 2014	5/22/2014	0	1	May	3254	4503						Original	Original	0	0	0	0	0
56	56	Original	No	No	No	Viable	Southern Alberta	SAB2	No	No	May 2014	5/22/2014	0	1	May	12780	2808						Original	Original	0	0	0	0	0
57	57	Original	No	No	No	Viable	Southern Alberta	SAB2	Yes	Yes	May 2014	5/22/2014	0	1	May	14468	3188						Original	Original	0	0	0	0	0
58	58	Original	No	No	No	Viable	Southern Alberta	SAB2	Yes	No	May 2014	5/22/2014	0	1	May	14051	6755						Original	Original	0	0	0	0	0
59	59	Original	No	No	No	Viable	Southern Alberta	SAB2	No	Yes	May 2014	5/22/2014	0	1	May	12180	5515						Original	Original	0	0	0	0	0
60	60	Original	No	No	No	Viable	Southern Alberta	SAB2	No	No	May 2014	5/22/2014	0	1	May	15956	2707						QR	Original	0	0	0	0	0
61	61	Original	No	No	No	Viable	Southern Alberta	SAB2	Yes	Yes	May 2014	5/22/2014	0	1	May	10614	4428						QR	Original	0	0	0	0	0
62	62	Original	No	No	No	Viable	Southern Alberta	SAB2	Yes	No	May 2014	5/22/2014	0	1	May	10562	2935						Original	Original	0	0	0	0	0
63	63	Original	No	No	No	Viable	Southern Alberta	SAB2	No	Yes	May 2014	5/22/2014	0	1	May	6438	5237						Original	Original	0	0	0	0	0
64	64	Original	No	No	No	Viable	Southern Alberta	SAB2	No	No	May 2014	5/22/2014	0	1	May	11858	6047						Original	Original	0	0	0	0	0
65	65	Original	No	No	No	Viable	Southern Alberta	SAB2	Yes	Yes	May 2014	5/22/2014	0	1	May	10257	5693						QR	Original	0	0	0	0	0
66	66	Original	No	No	No	Viable	Southern Alberta	SAB2	Yes	No	May 2014	5/22/2014	0	1	May	7795	5035						Original	Original	0	0	0	0	0
67	67	Original	No	No	No	Viable	Southern Alberta	SAB2	No	Yes	May 2014	5/22/2014	0	1	May	5664	3719						Original	Original	0	0	0	0	0
68	68	Original	No	No	No	Viable	Southern Alberta	SAB2	No	No	May 2014	5/22/2014	0	1	May	2045	4149						Original	Original	0	0	0	0	0
69	69	Original	No	No	No	Viable	Southern Alberta	SAB2	Yes	Yes	May 2014	5/22/2014	0	1	May	5846	1164						Original	Original	0	0	0	0	0
70	70	Original	No	No	No	Viable	Southern Alberta	SAB2	Yes	No	May 2014	5/22/2014	0	1	May	10562	8577						Original	Original	0	0	0	0	0
71	71	Original	No	No	No	Viable	Southern Alberta	SAB2	No	Yes	May 2014	5/22/2014	0	1	May	5881	5035						Original	Original	0	0	0	0	0
72	72	Original	No	No	No	Viable	Southern Alberta	SAB2	No	No	May 2014	5/22/2014	0	1	May	7465	3922						Original	Original	0	0	0	0	0
73	73	Original	No	No	No	Viable	Southern Alberta	SAB2	Yes	Yes	May 2014	5/22/2014	0	1	May	10840	5515						Original	Original	0	0	0	0	0
74	74	Original	No	No	No	Viable	Southern Alberta	SAB2	Yes	No	May 2014	5/22/2014	0	1	May	14051	4681						QR	Original	0	0	0	0	0
75	75	Original	No	No	No	Viable	Southern Alberta	SAB2	No	Yes	May 2014	5/22/2014	0	1	May	10005	6097						Original	Original	0	0	0	0	0
76	76	Original	No	No	No	Viable	Southern Alberta	SAB2	No	No	May 2014	5/22/2014	0	1	May	4237	4175						Original	Original	0	0	0	0	0
77	77	Original	No	No	No	Viable	Southern Alberta	SAB2	Yes	Yes	May 2014	5/22/2014	0	1	May	11588	2353						Original	Original	0	0	0	0	0
78	78	Original	No	No	No	Viable	Southern Alberta	SAB2	Yes	No	May 2014	5/22/2014	0	1	May	12493	4200						QR	Original	0	0	0	0	0
79	79	Original	No	No	No	Viable	Southern Alberta	SAB2	No	Yes	May 2014	5/22/2014	0	1	May	9927	1113						QR	Original	0	0	0	0	0
80	80	Original	No	No	No	Viable	Southern Alberta	SAB2	No	No	May 2014	5/22/2014	0	1	May	11336	6021						QR	Original	0	0	0	0	0
81	81	Original	No	No	No	Viable	Southern Alberta	SAB3	Yes	Yes	May 2014	5/22/2014	0	1	May	8996	3517						Original	Original	0	0	0	0	0
82	82	Original	No	No	No	Viable	Southern Alberta	SAB3	Yes	No	May 2014	5/22/2014	0	1	May	7386	11410						Re-marked	Original	0	0	0	0	0
83	83	Original	No	No	No	Viable	Southern Alberta	SAB3	No	Yes	May 2014	5/22/2014	0	1	May	4550	3365						Original	Original	0	0	0	0	0
84	84	Original	No	No	No	Viable	Southern Alberta	SAB3	No	No	May 2014	5/22/2014	0	1	May	6499	4554						QR	Original	0	0	0	0	0
85	85	Original	No	No	No	Viable	Southern Alberta	SAB3	Yes	Yes	May 2014	5/22/2014	0	1	May	10727	1822						QR	Original	0	0	0	0	0
86	86	Original	No	No	No	Viable	Southern Alberta	SAB3	Yes	No	May 2014	5/22/2014	0	1	May	10310	7565						Original	Original	0	0	0	0	0
87	87	Original	No	No	No	Viable	Southern Alberta	SAB3	No	Yes	May 2014	5/22/2014	0	1	May	5116	5060						QR	Original	0	0	0	0	0
88	88	Original	No	No	No	Viable	Southern Alberta	SAB3	No	No	May 2014	5/22/2014	0	1	May	8987	5161						Original	Original	0	0	0	0	0
89	89	Original	No	No	No	Viable	Southern Alberta	SAB3	Yes	Yes	May 2014	5/22/2014	0	1	May	10832	6641						Original	Original	0	0	0	0	0
90	90	Original	No	No	No	Viable	Southern Alberta	SAB3	Yes	No	May 2014	5/22/2014	0	1	May	6055	5617						Original	Original	0	0	0	0	0
91	91	Original	No	No	No	Viable	Southern Alberta	SAB3	No	Yes	May 2014	5/22/2014	0	1	May	6690	5591						Original	Original	0	0	0	0	0
92	92	Original	No	No	No	Viable	Southern Alberta	SAB3	No	No	May 2014	5/22/2014	0	1	May	7630	5161						Re-marked	Original	0	0	0	0	0
93	93	Original	No	No	No	Viable	Southern Alberta	SAB3	Yes	Yes	May 2014	5/22/2014	0	1	May	9440	1898						Original	Original	0	0	0	0	0
94	94	Original	No	No	No	Viable	Southern Alberta	SAB3	Yes	No	May 2014	5/22/2014	0	1	May	8396	6376						Original	Original	0	0	0	0	0
95	95	Original	No	No	No	Viable	Southern Alberta	SAB3	No	Yes	May 2014	5/22/2014	0	1	May	7908	25						Original	Original	0	0	0	0	0
96	96	Original	No	No	No	Viable	Southern Alberta	SAB3	No	No	May 2014	5/22/2014	0	1	May	13563	4402						Original	Original	0	0	0	0	0
97	97	Original	No	No	No	Viable	Southern Alberta	SAB3	Yes	Yes	May 2014	5/22/2014	0	1	May	9953	4503						Original	Original	0	0	0	0	0
98	98	Original	No	No	No	Viable	Southern Alberta	SAB3	Yes	No	May 2014	5/22/2014	0	1	May	11206	4048						QR	Original	0	0	0	0	0
99	99	Original	No	No	No	Viable	Southern Alberta	SAB3	No	Yes	May 2014	5/22/2014	0	1	May	9962	5111						Original	Original	0	0	0	0	0
100	100	Original	No	No	No	Viable	Southern Alberta	SAB3	No	No	May 2014	5/22/2014	0	1	May	13529	3820						Original	Original	0	0	0	0	0
101	101	Original	No	No	No	Viable	Southern Alberta	SAB3	Yes	Yes	May 2014	5/22/2014	0	1	May	9614	6376						QR	Original	0	0	0	0	0
102	102	Original	No	No	No	Viable	Southern Alberta	SAB3	Yes	No	May 2014	5/22/2014	0	1	May	14242	2454						Re-marked	Original	0	0	0	0	0
103	103	Original	No	No	No	Viable	Southern Alberta	SAB3	No	Yes	May 2014	5/22/2014	0	1	May	11214	3997						Original	Original	0	0	0	0	0
104	104	Original	No	No	No	Viable	Southern Alberta	SAB3	No	No	May 2014	5/22/2014	0	1	May	8526	7464						Original	Original	0	0	0	0	0
105	105	Original	No	No	No	Viable	Southern Alberta	SAB3	Yes	Yes	May 2014	5/22/2014	0	1	May	7212	6780						QR	Original	0	0	0	0	0
106	106	Original	No	No	No	Viable	Southern Alberta	SAB3	Yes	No	May 2014	5/22/2014	0	1	May	14416	5440						Original	Original	0	0	0	0	0
107	107	Original	No	No	No	Viable	Southern Alberta	SAB3	No	Yes	May 2014	5/22/2014	0	1	May	8517	7565						Original	Original	0	0	0	0	0
108	108	Original	No	No	No	Viable	Southern Alberta	SAB3	No	No	May 2014	5/22/2014	0	1	May	8944	6097						Original	Original	0	0	0	0	0
109	109	Original	No	No	No	Viable	Southern Alberta	SAB3	Yes	Yes	May 2014	5/22/2014	0	1	May	13920	8273						Original	Original	0	0	0	0	0
111	111	Original	No	No	No	Viable	Southern Alberta	SAB3	No	Yes	May 2014	5/22/2014	0	1	May	11249	8223						QR	Original	0	0	0	0	0
112	112	Original	No	No	No	Viable	Southern Alberta	SAB3	No	No	May 2014	5/22/2014	0	1	May	9683	3011						QR	Original	0	0	0	0	0
113	113	Original	No	No	No	Viable	Southern Alberta	SAB3	Yes	Yes	May 2014	5/22/2014	0	1	May	6838	3618						Original	Original	0	0	0	0	0
114	114	Original	No	No	No	Viable	Southern Alberta	SAB3	Yes	No	May 2014	5/22/2014	0	1	May	4924	6376						Original	Original	0	0	0	0	0
115	115	Original	No	No	No	Viable	Southern Alberta	SAB3	No	Yes	May 2014	5/22/2014	0	1	May	11432	7413						Original	Original	0	0	0	0	0
116	116	Original	No	No	No	Viable	Southern Alberta	SAB3	No	No	May 2014	5/22/2014	0	1	May	11432	7995						Original	Original	0	0	0	0	0
117	117	Original	No	No	No	Viable	Southern Alberta	SAB3	Yes	Yes	May 2014	5/22/2014	0	1	May	4602	3669						Original	Original	0	0	0	0	0
118	118	Original	No	No	No	Viable	Southern Alberta	SAB3	Yes	No	May 2014	5/22/2014	0	1	May	8865	3137						Original	Original	0	0	0	0	0
119	119	Original	No	No	No	Viable	Southern Alberta	SAB3	No	Yes	May 2014	5/22/2014	0	1	May	3541	3694						Original	Original	0	0	0	0	0
120	120	Original	No	No	No	Viable	Southern Alberta	SAB3	No	No	May 2014	5/22/2014	0	1	May	8117	4276						Original	Original	0	0	0	0	0
201	201	Original	No	No	No	Viable	Northern Alberta	NAB1	Yes	Yes	May 2014	5/20/2014	0	1	May	2845	2201						Green	Original	0	0	0	0	0
202	202	Original	No	No	No	Viable	Northern Alberta	NAB1	Yes	No	May 2014	5/20/2014	0	1	May	10440	8197						Green	Original	0	0	0	0	0
203	203	Original	No	No	No	Viable	Northern Alberta	NAB1	No	Yes	May 2014	5/20/2014	0	1	May	5759	5996						Green	Original	0	0	0	0	0
204	204	Original	No	No	No	Viable	Northern Alberta	NAB1	No	No	May 2014	5/20/2014	0	1	May	4637	7818						Green	Original	0	0	0	0	0
205	205	Original	No	No	No	Viable	Northern Alberta	NAB1	Yes	Yes	May 2014	5/20/2014	0	1	May	6838	4478						Green	Original	0	0	0	0	0
206	206	Original	No	No	No	Viable	Northern Alberta	NAB1	Yes	No	May 2014	5/20/2014	0	1	May	7047	6376						Green	Original	0	0	0	0	0
207	207	Original	No	No	No	Viable	Northern Alberta	NAB1	No	Yes	May 2014	5/20/2014	0	1	May	8343	6325						Green	Original	0	0	0	0	0
208	208	Original	No	No	No	Viable	Northern Alberta	NAB1	No	No	May 2014	5/20/2014	0	1	May	3663	5111						Green	Original	0	0	0	0	0
209	209	Original	No	No	No	Viable	Northern Alberta	NAB1	Yes	Yes	May 2014	5/20/2014	0	1	May	1340	4301						Green	Original	0	0	0	0	0
210	210	Original	No	No	No	Viable	Northern Alberta	NAB1	Yes	No	May 2014	5/20/2014	0	1	May	4776	7059						Green	Original	0	0	0	0	0
211	211	Original	No	No	No	Viable	Northern Alberta	NAB1	No	Yes	May 2014	5/20/2014	0	1	May	5525	3416						Green	Original	0	0	0	0	0
212	212	Original	No	No	No	Viable	Northern Alberta	NAB1	No	No	May 2014	5/20/2014	0	1	May	2958	6401						Green	Original	0	0	0	0	0
213	213	Original	No	No	No	Viable	Northern Alberta	NAB1	Yes	Yes	May 2014	5/20/2014	0	1	May	3263	6527						Green	Original	0	0	0	0	0
214	214	Original	No	No	No	Viable	Northern Alberta	NAB1	Yes	No	May 2014	5/20/2014	0	1	May	3428	5768						Green	Original	0	0	0	0	0
215	215	Original	No	No	No	Viable	Northern Alberta	NAB1	No	Yes	May 2014	5/20/2014	0	1	May	3323	6021						Green	Original	0	0	0	0	0
216	216	Original	No	No	No	Viable	Northern Alberta	NAB1	No	No	May 2014	5/20/2014	0	1	May	3045	5009						Green	Original	0	0	0	0	0
217	217	Original	No	No	No	Viable	Northern Alberta	NAB1	Yes	Yes	May 2014	5/20/2014	0	1	May	2741	3846						Green	Original	0	0	0	0	0
218	218	Original	No	No	No	Viable	Northern Alberta	NAB1	Yes	No	May 2014	5/20/2014	0	1	May	3210	4301						Green	Original	0	0	0	0	0
219	219	Original	No	No	No	Viable	Northern Alberta	NAB1	No	Yes	May 2014	5/20/2014	0	1	May	3558	8906						Green	Original	0	0	0	0	0
220	220	Original	No	No	No	Viable	Northern Alberta	NAB1	No	No	May 2014	5/20/2014	0	1	May	3941	5262						Green	Original	0	0	0	0	0
221	221	Original	No	No	No	Viable	Northern Alberta	NAB1	Yes	Yes	May 2014	5/20/2014	0	1	May	4080	7362						Green	Original	0	0	0	0	0
222	222	Original	No	No	No	Viable	Northern Alberta	NAB1	Yes	No	May 2014	5/20/2014	0	1	May	1235	6553						Green	Original	0	0	0	0	0
223	223	Original	No	No	No	Viable	Northern Alberta	NAB1	No	Yes	May 2014	5/20/2014	0	1	May	2967	6021						Green	Original	0	0	0	0	0
224	224	Original	No	No	No	Viable	Northern Alberta	NAB1	No	No	May 2014	5/20/2014	0	1	May	2401	3188						Green	Original	0	0	0	0	0
225	225	Original	No	No	No	Viable	Northern Alberta	NAB1	Yes	Yes	May 2014	5/20/2014	0	1	May	2932	6477						Green	Original	0	0	0	0	0
226	226	Original	No	No	No	Viable	Northern Alberta	NAB1	Yes	No	May 2014	5/20/2014	0	1	May	3489	6958						Green	Original	0	0	0	0	0
227	227	Original	No	No	No	Viable	Northern Alberta	NAB1	No	Yes	May 2014	5/20/2014	0	1	May	3611	7008						Green	Original	0	0	0	0	0
228	228	Original	No	No	No	Viable	Northern Alberta	NAB1	No	No	May 2014	5/20/2014	0	1	May	4742	8071						Green	Original	0	0	0	0	0
229	229	Original	No	No	No	Viable	Northern Alberta	NAB1	Yes	Yes	May 2014	5/20/2014	0	1	May	2758	5693							Original	0	0	0	0	0
230	230	Original	No	No	No	Viable	Northern Alberta	NAB1	Yes	No	May 2014	5/20/2014	0	1	May	3210	6477						Green	Original	0	0	0	0	0
231	231	Original	No	No	No	Viable	Northern Alberta	NAB1	No	Yes	May 2014	5/20/2014	0	1	May	3236	7489						Green	Original	0	0	0	0	0
232	232	Original	No	No	No	Viable	Northern Alberta	NAB1	No	No	May 2014	5/20/2014	0	1	May	2114	5288						Green	Original	0	0	0	0	0
233	233	Original	No	No	No	Viable	Northern Alberta	NAB1	Yes	Yes	May 2014	5/20/2014	0	1	May	3637	7868						Green	Original	0	0	0	0	0
234	234	Original	No	No	No	Viable	Northern Alberta	NAB1	Yes	No	May 2014	5/20/2014	0	1	May	3280	6148						Green	Original	0	0	0	0	0
235	235	Original	No	No	No	Viable	Northern Alberta	NAB1	No	Yes	May 2014	5/20/2014	0	1	May	4298	6173						Green	Original	0	0	0	0	0
236	236	Original	No	No	No	Viable	Northern Alberta	NAB1	No	No	May 2014	5/20/2014	0	1	May	4115	6755						Green	Original	0	0	0	0	0
237	237	Original	No	No	No	Viable	Northern Alberta	NAB1	Yes	Yes	May 2014	5/20/2014	0	1	May	2688	5819						Green	Original	0	0	0	0	0
238	238	Original	No	No	No	Viable	Northern Alberta	NAB1	Yes	No	May 2014	5/20/2014	0	1	May	3141	5515						Green	Original	0	0	0	0	0
239	239	Original	No	No	No	Viable	Northern Alberta	NAB1	No	Yes	May 2014	5/20/2014	0	1	May	3463	4959						Green	Original	0	0	0	0	0
240	240	Original	No	No	No	Viable	Northern Alberta	NAB1	No	No	May 2014	5/20/2014	0	1	May	2680	3618						Green	Original	0	0	0	0	0
241	241	Original	No	No	No	Viable	Northern Alberta	NAB2	Yes	Yes	May 2014	5/20/2014	0	1	May	3028	5996						Green	Original	0	0	0	0	0
242	242	Original	No	No	No	Viable	Northern Alberta	NAB2	Yes	No	May 2014	5/20/2014	0	1	May	4611	6603						Green	Original	0	0	0	0	0
243	243	Original	No	No	No	Viable	Northern Alberta	NAB2	No	Yes	May 2014	5/20/2014	0	1	May	4263	6578						Green	Original	0	0	0	0	0
244	244	Original	No	No	No	Viable	Northern Alberta	NAB2	No	No	May 2014	5/20/2014	0	1	May	2784	3922						Green	Original	0	0	0	0	0
245	245	Original	No	No	No	Viable	Northern Alberta	NAB2	Yes	Yes	May 2014	5/20/2014	0	1	May	3463	5515						Green	Original	0	0	0	0	0
246	246	Original	No	No	No	Viable	Northern Alberta	NAB2	Yes	No	May 2014	5/20/2014	0	1	May	6725	4959						Green	Original	0	0	0	0	0
247	247	Original	No	No	No	Viable	Northern Alberta	NAB2	No	Yes	May 2014	5/20/2014	0	1	May	4672	5515						Green	Original	0	0	0	0	0
248	248	Original	No	No	No	Viable	Northern Alberta	NAB2	No	No	May 2014	5/20/2014	0	1	May	4019	4200						Green	Original	0	0	0	0	0
249	249	Original	No	No	No	Viable	Northern Alberta	NAB2	Yes	Yes	May 2014	5/20/2014	0	1	May	3350	4807						Green	Original	0	0	0	0	0
250	250	Original	No	No	No	Viable	Northern Alberta	NAB2	Yes	No	May 2014	5/20/2014	0	1	May	5377	7464						Green	Original	0	0	0	0	0
251	251	Original	No	No	No	Viable	Northern Alberta	NAB2	No	Yes	May 2014	5/20/2014	0	1	May	4559	5617						Green	Original	0	0	0	0	0
252	252	Original	No	No	No	Viable	Northern Alberta	NAB2	No	No	May 2014	5/20/2014	0	1	May	3637	4959							Original	0	0	0	0	0
253	253	Original	No	No	No	Viable	Northern Alberta	NAB2	Yes	Yes	May 2014	5/20/2014	0	1	May	3645	5338						Green	Original	0	0	0	0	0
254	254	Original	No	No	No	Viable	Northern Alberta	NAB2	Yes	No	May 2014	5/20/2014	0	1	May	4437	7590						Unmarked	2014	1	0	1	0	0
255	255	Original	No	No	No	Viable	Northern Alberta	NAB2	No	Yes	May 2014	5/20/2014	0	1	May	3323	8906						Green	Original	0	0	0	0	0
256	256	Original	No	No	No	Viable	Northern Alberta	NAB2	No	No	May 2014	5/20/2014	0	1	May	2245	5187						Green	Original	0	0	0	0	0
257	257	Original	No	No	No	Viable	Northern Alberta	NAB2	Yes	Yes	May 2014	5/20/2014	0	1	May	3445	8197							Original	0	0	0	0	0
258	258	Original	No	No	No	Viable	Northern Alberta	NAB2	Yes	No	May 2014	5/20/2014	0	1	May	4307	6452						Green	Original	0	0	0	0	0
259	259	Original	No	No	No	Viable	Northern Alberta	NAB2	No	Yes	May 2014	5/20/2014	0	1	May	2532	6578						Green	Original	0	0	0	0	0
260	260	Original	No	No	No	Viable	Northern Alberta	NAB2	No	No	May 2014	5/20/2014	0	1	May	2967	4124						Green	Original	0	0	0	0	0
261	261	Original	No	No	No	Viable	Northern Alberta	NAB2	Yes	Yes	May 2014	5/20/2014	0	1	May	2810	6578						Green	Original	0	0	0	0	0
262	262	Original	No	No	No	Viable	Northern Alberta	NAB2	Yes	No	May 2014	5/20/2014	0	1	May	3750	4807						Green	Original	0	0	0	0	0
263	263	Original	No	No	No	Viable	Northern Alberta	NAB2	No	Yes	May 2014	5/20/2014	0	1	May	2549	5414						Green	Original	0	0	0	0	0
264	264	Original	No	No	No	Viable	Northern Alberta	NAB2	No	No	May 2014	5/20/2014	0	1	May	2915	987						Green	2014	1	1	0	0	0
265	265	Original	No	No	No	Viable	Northern Alberta	NAB2	Yes	Yes	May 2014	5/20/2014	0	1	May	7299	5313						Green	Original	0	0	0	0	0
266	266	Original	No	No	No	Viable	Northern Alberta	NAB2	Yes	No	May 2014	5/20/2014	0	1	May	2349	5060						Green	Original	0	0	0	0	0
267	267	Original	No	No	No	Viable	Northern Alberta	NAB2	No	Yes	May 2014	5/20/2014	0	1	May	2088	5591						Green	Original	0	0	0	0	0
268	268	Original	No	No	No	Viable	Northern Alberta	NAB2	No	No	May 2014	5/20/2014	0	1	May	4481	8273						Green	Original	0	0	0	0	0
269	269	Original	No	No	No	Viable	Northern Alberta	NAB2	Yes	Yes	May 2014	5/20/2014	0	1	May	3184	6325						Green	Original	0	0	0	0	0
270	270	Original	No	No	No	Viable	Northern Alberta	NAB2	Yes	No	May 2014	5/20/2014	0	1	May	3306	4883						Green	Original	0	0	0	0	0
271	271	Original	No	No	No	Viable	Northern Alberta	NAB2	No	Yes	May 2014	5/20/2014	0	1	May	3471	6097						Green	Original	0	0	0	0	0
272	272	Original	No	No	No	Viable	Northern Alberta	NAB2	No	No	May 2014	5/20/2014	0	1	May	4254	5870						Green	Original	0	0	0	0	0
273	273	Original	No	No	No	Viable	Northern Alberta	NAB2	Yes	Yes	May 2014	5/20/2014	0	1	May	3289	3846						Green	Original	0	0	0	0	0
274	274	Original	No	No	No	Viable	Northern Alberta	NAB2	Yes	No	May 2014	5/20/2014	0	1	May	4028	5971						Green	Original	0	0	0	0	0
275	275	Original	No	No	No	Viable	Northern Alberta	NAB2	No	Yes	May 2014	5/20/2014	0	1	May	3271	5111						Green	Original	0	0	0	0	0
276	276	Original	No	No	No	Viable	Northern Alberta	NAB2	No	No	May 2014	5/20/2014	0	1	May	3132	5187						Green	Original	0	0	0	0	0
277	277	Original	No	No	No	Viable	Northern Alberta	NAB2	Yes	Yes	May 2014	5/20/2014	0	1	May	3941	4352						Green	Original	0	0	0	0	0
278	278	Original	No	No	No	Viable	Northern Alberta	NAB2	Yes	No	May 2014	5/20/2014	0	1	May	3323	32283						Green	Original	0	0	0	0	0
279	279	Original	No	No	No	Viable	Northern Alberta	NAB2	No	Yes	May 2014	5/20/2014	0	1	May	3019	6932						Green	Original	0	0	0	0	0
280	280	Original	No	No	No	Viable	Northern Alberta	NAB2	No	No	May 2014	5/20/2014	0	1	May	3663	7438						Green	Original	0	0	0	0	0
281	281	Original	No	No	No	Viable	Northern Alberta	NAB3	Yes	Yes	May 2014	5/20/2014	0	1	May	4846	7464						Green	Original	0	0	0	0	0
282	282	Original	No	No	No	Viable	Northern Alberta	NAB3	Yes	No	May 2014	5/20/2014	0	1	May	5124	8830						Green	Original	0	0	0	0	0
283	283	Original	No	No	No	Viable	Northern Alberta	NAB3	No	Yes	May 2014	5/20/2014	0	1	May	3671	6679						Green	Original	0	0	0	0	0
284	284	Original	No	No	No	Viable	Northern Alberta	NAB3	No	No	May 2014	5/20/2014	0	1	May	4420	13131						Green	Original	0	0	0	0	0
285	285	Original	No	No	No	Viable	Northern Alberta	NAB3	Yes	Yes	May 2014	5/20/2014	0	1	May	3959	2049						Green	Original	0	0	0	0	0
286	286	Original	No	No	No	Viable	Northern Alberta	NAB3	Yes	No	May 2014	5/20/2014	0	1	May	4394	7944						Green	Original	0	0	0	0	0
287	287	Original	No	No	No	Viable	Northern Alberta	NAB3	No	Yes	May 2014	5/20/2014	0	1	May	3089	5541						Green	Original	0	0	0	0	0
288	288	Original	No	No	No	Viable	Northern Alberta	NAB3	No	No	May 2014	5/20/2014	0	1	May	4585	8602						Green	Original	0	0	0	0	0
289	289	Original	No	No	No	Viable	Northern Alberta	NAB3	Yes	Yes	May 2014	5/20/2014	0	1	May	5533	7059						Green	Original	0	0	0	0	0
290	290	Original	No	No	No	Viable	Northern Alberta	NAB3	Yes	No	May 2014	5/20/2014	0	1	May	3915	7033						Unmarked	2014	1	0	1	0	0
291	291	Original	No	No	No	Viable	Northern Alberta	NAB3	No	Yes	May 2014	5/20/2014	0	1	May	4759	7641						Green	Original	0	0	0	0	0
292	292	Original	No	No	No	Viable	Northern Alberta	NAB3	No	No	May 2014	5/20/2014	0	1	May	5246	7742						Green	Original	0	0	0	0	0
293	293	Original	No	No	No	Viable	Northern Alberta	NAB3	Yes	Yes	May 2014	5/20/2014	0	1	May	4211	7261						Green	Original	0	0	0	0	0
294	294	Original	No	No	No	Viable	Northern Alberta	NAB3	Yes	No	May 2014	5/20/2014	0	1	May	6482	8071						Green	Original	0	0	0	0	0
295	295	Original	No	No	No	Viable	Northern Alberta	NAB3	No	Yes	May 2014	5/20/2014	0	1	May	8091	9235						Green	Original	0	0	0	0	0
296	296	Original	No	No	No	Viable	Northern Alberta	NAB3	No	No	May 2014	5/20/2014	0	1	May	5420	5515						Green	Original	0	0	0	0	0
297	297	Original	No	No	No	Viable	Northern Alberta	NAB3	Yes	Yes	May 2014	5/20/2014	0	1	May	6351	11006						Unmarked	2014	1	0	1	0	0
298	298	Original	No	No	No	Viable	Northern Alberta	NAB3	Yes	No	May 2014	5/20/2014	0	1	May	3906	6831						Green	Original	0	0	0	0	0
299	299	Original	No	No	No	Viable	Northern Alberta	NAB3	No	Yes	May 2014	5/20/2014	0	1	May	5429	8197						Green	Original	0	0	0	0	0
300	300	Original	No	No	No	Viable	Northern Alberta	NAB3	No	No	May 2014	5/20/2014	0	1	May	4585	7944						Green	Original	0	0	0	0	0
301	301	Original	No	No	No	Viable	Northern Alberta	NAB3	Yes	Yes	May 2014	5/20/2014	0	1	May	3993	4503						Green	Original	0	0	0	0	0
302	302	Original	No	No	No	Viable	Northern Alberta	NAB3	Yes	No	May 2014	5/20/2014	0	1	May	4602	5642						Green	Original	0	0	0	0	0
303	303	Original	No	No	No	Viable	Northern Alberta	NAB3	No	Yes	May 2014	5/20/2014	0	1	May	4333	4605						Green	Original	0	0	0	0	0
304	304	Original	No	No	No	Viable	Northern Alberta	NAB3	No	No	May 2014	5/20/2014	0	1	May	6803	8754						Green	Original	0	0	0	0	0
306	306	Original	No	No	No	Viable	Northern Alberta	NAB3	Yes	No	May 2014	5/20/2014	0	1	May	2967	4250						Green	Original	0	0	0	0	0
307	307	Original	No	No	No	Viable	Northern Alberta	NAB3	No	Yes	May 2014	5/20/2014	0	1	May	3350	5768						Green	Original	0	0	0	0	0
308	308	Original	No	No	No	Viable	Northern Alberta	NAB3	No	No	May 2014	5/20/2014	0	1	May	2340	4276						Green	Original	0	0	0	0	0
309	309	Original	No	No	No	Viable	Northern Alberta	NAB3	Yes	Yes	May 2014	5/20/2014	0	1	May	4028	8121						Green	Original	0	0	0	0	0
310	310	Original	No	No	No	Viable	Northern Alberta	NAB3	Yes	No	May 2014	5/20/2014	0	1	May	5098	6553						Green	Original	0	0	0	0	0
312	312	Original	No	No	No	Viable	Northern Alberta	NAB3	No	No	May 2014	5/20/2014	0	1	May	2836	5946						Green	Original	0	0	0	0	0
313	313	Original	No	No	No	Viable	Northern Alberta	NAB3	Yes	Yes	May 2014	5/20/2014	0	1	May	4698	7792						Green	Original	0	0	0	0	0
314	314	Original	No	No	No	Viable	Northern Alberta	NAB3	Yes	No	May 2014	5/20/2014	0	1	May	3776	7033						Unmarked	2014	1	0	1	0	0
315	315	Original	No	No	No	Viable	Northern Alberta	NAB3	No	Yes	May 2014	5/20/2014	0	1	May	2888	4832						Green	Original	0	0	0	0	0
316	316	Original	No	No	No	Viable	Northern Alberta	NAB3	No	No	May 2014	5/20/2014	0	1	May	3132	7337						Green	Original	0	0	0	0	0
317	317	Original	No	No	No	Viable	Northern Alberta	NAB3	Yes	Yes	May 2014	5/20/2014	0	1	May	3619	5364						Green	Original	0	0	0	0	0
318	318	Original	No	No	No	Viable	Northern Alberta	NAB3	Yes	No	May 2014	5/20/2014	0	1	May	2688	5718						Green	Original	0	0	0	0	0
319	319	Original	No	No	No	Viable	Northern Alberta	NAB3	No	Yes	May 2014	5/20/2014	0	1	May	3036	7767						Green	Original	0	0	0	0	0
320	320	Original	No	No	No	Viable	Northern Alberta	NAB3	No	No	May 2014	5/20/2014	0	1	May	3132	7818						Green	Original	0	0	0	0	0
321	321	Original	No	No	No	Viable	Northern Alberta	NAB3	Yes	Yes	May 2014	5/20/2014	0	1	May	3115	6502						Green	Original	0	0	0	0	0
322	322	Original	No	No	No	Viable	Northern Alberta	NAB3	Yes	No	May 2014	5/20/2014	0	1	May	3515	7185						Green	Original	0	0	0	0	0
323	323	Original	No	No	No	Viable	Northern Alberta	NAB3	No	Yes	May 2014	5/20/2014	0	1	May	3228	1290						Green	Original	0	0	0	0	0
324	324	Original	No	No	No	Viable	Northern Alberta	NAB3	No	No	May 2014	5/20/2014	0	1	May	2523	6376						Green	Original	0	0	0	0	0
325	325	Original	No	No	No	Viable	Northern Alberta	NAB3	Yes	Yes	May 2014	5/20/2014	0	1	May	2575	4807						Green	Original	0	0	0	0	0
401	401	Original	Yes	No	2015	Not Viable	Prince Edward Island	PEI1a	Yes	Yes	May 2014			1	May
402	402	Original	No	No	No	Not Viable	Prince Edward Island	PEI1a	Yes	No	May 2014			1	May
403	403	Original	No	No	No	Not Viable	Prince Edward Island	PEI1a	No	Yes	May 2014			1	May
404	404	Original	Yes	No	2015	Not Viable	Prince Edward Island	PEI1a	No	No	May 2014			1	May
405	405	Original	No	No	No	Not Viable	Prince Edward Island	PEI1a	Yes	Yes	May 2014			1	May
406	406	Original	No	No	No	Not Viable	Prince Edward Island	PEI1a	Yes	No	May 2014			1	May
407	407	Original	No	No	No	Not Viable	Prince Edward Island	PEI1a	No	Yes	May 2014			1	May
408	408	Original	Yes	2014	2015	Not Viable	Prince Edward Island	PEI1a	No	No	May 2014			1	May
409	409	Original	Yes	2014	2015	Not Viable	Prince Edward Island	PEI1a	Yes	Yes	May 2014			1	May
410	410	Original	Yes	2014	No	Not Viable	Prince Edward Island	PEI1a	Yes	No	May 2014			1	May
411	411	Original	Yes	2014	No	Not Viable	Prince Edward Island	PEI1a	No	Yes	May 2014			1	May
412	412	Original	No	No	No	Not Viable	Prince Edward Island	PEI1a	No	No	May 2014			1	May
413	413	Original	Yes	2014	No	Not Viable	Prince Edward Island	PEI1a	Yes	Yes	May 2014			1	May
414	414	Original	No	No	No	Not Viable	Prince Edward Island	PEI1a	Yes	No	May 2014			1	May
415	415	Original	No	No	No	Not Viable	Prince Edward Island	PEI1a	No	Yes	May 2014			1	May
416	416	Original	Yes	2014	No	Not Viable	Prince Edward Island	PEI1a	No	No	May 2014			1	May
417	417	Original	Yes	2014	2015	Not Viable	Prince Edward Island	PEI1a	Yes	Yes	May 2014			1	May
418	418	Original	No	No	No	Not Viable	Prince Edward Island	PEI1a	Yes	No	May 2014			1	May
420	420	Original	No	No	No	Not Viable	Prince Edward Island	PEI1a	No	No	May 2014			1	May
422	422	Original	Yes	No	2015	Not Viable	Prince Edward Island	PEI1a	Yes	No	May 2014			1	May
423	423	Original	Yes	No	2015	Not Viable	Prince Edward Island	PEI1a	No	Yes	May 2014			1	May
424	424	Original	Yes	No	2015	Not Viable	Prince Edward Island	PEI1a	No	No	May 2014			1	May
436	436	Original	No	No	No	Not Viable	Prince Edward Island	PEI2a	No	No	May 2014			1	May
437	437	Original	Yes	2014	No	Not Viable	Prince Edward Island	PEI2a	Yes	Yes	May 2014			1	May
438	438	Original	No	No	No	Not Viable	Prince Edward Island	PEI2a	Yes	No	May 2014			1	May
439	439	Original	No	No	No	Not Viable	Prince Edward Island	PEI2a	No	Yes	May 2014			1	May
441	441	Original	Yes	2014	No	Not Viable	Prince Edward Island	PEI2a	Yes	Yes	May 2014			1	May
447	447	Original	No	No	No	Not Viable	Prince Edward Island	PEI1a	No	Yes	May 2014			1	May
448	448	Original	Yes	2014	No	Not Viable	Prince Edward Island	PEI1a	No	No	May 2014			1	May
449	449	Original	Yes	2014	No	Not Viable	Prince Edward Island	PEI1a	Yes	Yes	May 2014			1	May
450	450	Original	Yes	2014	2015	Not Viable	Prince Edward Island	PEI1a	Yes	No	May 2014			1	May
451	451	Original	No	No	No	Not Viable	Prince Edward Island	PEI1a	No	Yes	May 2014			1	May
453	453	Original	No	No	No	Not Viable	Prince Edward Island	PEI1a	Yes	Yes	May 2014			1	May
454	454	Original	Yes	No	2015	Not Viable	Prince Edward Island	PEI1a	Yes	No	May 2014			1	May
455	455	Original	No	No	No	Not Viable	Prince Edward Island	PEI1b	No	Yes	May 2014			1	May
457	457	Original	Yes	2014	No	Not Viable	Prince Edward Island	PEI1b	Yes	Yes	May 2014			1	May
459	459	Original	Yes	2014	No	Not Viable	Prince Edward Island	PEI1b	No	Yes	May 2014			1	May
460	460	Original	Yes	2014	No	Not Viable	Prince Edward Island	PEI1b	No	No	May 2014			1	May
462	462	Original	Yes	2014	No	Not Viable	Prince Edward Island	PEI1b	Yes	No	May 2014			1	May
463	463	Original	No	No	No	Not Viable	Prince Edward Island	PEI1b	No	Yes	May 2014			1	May
465	465	Original	Yes	2014	No	Not Viable	Prince Edward Island	PEI1b	Yes	Yes	May 2014			1	May
468	468	Original	No	No	No	Not Viable	Prince Edward Island	PEI2a	No	No	May 2014			1	May
470	470	Original	Yes	2014	No	Not Viable	Prince Edward Island	PEI2a	Yes	No	May 2014			1	May
471	471	Original	Yes	2014	No	Not Viable	Prince Edward Island	PEI2a	No	Yes	May 2014			1	May
472	472	Original	No	No	No	Not Viable	Prince Edward Island	PEI2a	No	No	May 2014			1	May
475	475	Original	No	No	No	Not Viable	Prince Edward Island	PEI2a	No	Yes	May 2014			1	May
476	476	Original	Yes	2014	No	Not Viable	Prince Edward Island	PEI2a	No	No	May 2014			1	May
477	477	Original	Yes	2014	No	Not Viable	Prince Edward Island	PEI2a	Yes	Yes	May 2014			1	May
478	478	Original	Yes	2014	No	Not Viable	Prince Edward Island	PEI2a	Yes	No	May 2014			1	May
479	479	Original	Yes	2014	No	Not Viable	Prince Edward Island	PEI2a	No	Yes	May 2014			1	May
480	480	Original	No	No	No	Not Viable	Prince Edward Island	PEI2a	No	No	May 2014			1	May
481	481	Original	Yes	2014	No	Not Viable	Prince Edward Island	PEI1b	Yes	Yes	May 2014			1	May
482	482	Original	Yes	2014	No	Not Viable	Prince Edward Island	PEI1b	Yes	No	May 2014			1	May
483	483	Original	Yes	2014	No	Not Viable	Prince Edward Island	PEI1b	No	Yes	May 2014			1	May
484	484	Original	No	No	No	Not Viable	Prince Edward Island	PEI1b	No	No	May 2014			1	May
485	485	Original	Yes	2014	No	Not Viable	Prince Edward Island	PEI1b	Yes	Yes	May 2014			1	May
487	487	Original	No	No	No	Not Viable	Prince Edward Island	PEI1b	No	Yes	May 2014			1	May
489	489	Original	Yes	2014	No	Not Viable	Prince Edward Island	PEI1b	Yes	Yes	May 2014			1	May
490	490	Original	No	No	No	Not Viable	Prince Edward Island	PEI1b	Yes	No	May 2014			1	May
491	491	Original	Yes	2014	No	Not Viable	Prince Edward Island	PEI1b	No	Yes	May 2014			1	May
496	496	Original	No	No	No	Not Viable	Prince Edward Island	PEI1b	No	No	May 2014			1	May
498	498	Original	No	No	No	Not Viable	Prince Edward Island	PEI1b	Yes	No	May 2014			1	May
499	499	Original	Yes	2014	No	Not Viable	Prince Edward Island	PEI1b	No	Yes	May 2014			1	May
501	501	Original	Yes	2014	No	Not Viable	Prince Edward Island	PEI1b	Yes	Yes	May 2014			1	May
503	503	Original	Yes	2014	No	Not Viable	Prince Edward Island	PEI1b	No	Yes	May 2014			1	May
504	504	Original	No	No	No	Not Viable	Prince Edward Island	PEI1b	No	No	May 2014			1	May
505	505	Original	No	No	No	Not Viable	Prince Edward Island	PEI1b	Yes	Yes	May 2014			1	May
506	506	Original	No	No	No	Not Viable	Prince Edward Island	PEI1b	Yes	No	May 2014			1	May
507	507	Original	No	No	No	Not Viable	Prince Edward Island	PEI1b	No	Yes	May 2014			1	May
512	512	Original	No	No	No	Not Viable	Prince Edward Island	PEI2a	No	No	May 2014			1	May
513	513	Original	No	No	No	Not Viable	Prince Edward Island	PEI2a	Yes	Yes	May 2014			1	May
514	514	Original	No	No	No	Not Viable	Prince Edward Island	PEI2a	Yes	No	May 2014			1	May
516	516	Original	Yes	2014	No	Not Viable	Prince Edward Island	PEI2a	No	No	May 2014			1	May
517	517	Original	No	No	No	Not Viable	Prince Edward Island	PEI2a	Yes	Yes	May 2014			1	May
518	518	Original	Yes	2014	No	Not Viable	Prince Edward Island	PEI2a	Yes	No	May 2014			1	May
519	519	Original	No	No	No	Not Viable	Prince Edward Island	PEI2a	No	Yes	May 2014			1	May
408sp1 (2014)	408	2014	Yes	2014	2015	Not Viable	Prince Edward Island	PEI2b	No	No	May 2014			1	May
409sp1 (2014)	409	2014	Yes	2014	2015	Not Viable	Prince Edward Island	PEI2b	Yes	Yes	May 2014			1	May
410sp1 (2014)	410	2014	Yes	2014	No	Not Viable	Prince Edward Island	PEI2b	Yes	No	May 2014			1	May
411sp1 (2014)	411	2014	Yes	2014	No	Not Viable	Prince Edward Island	PEI2b	No	Yes	May 2014			1	May
413sp1 (2014)	413	2014	Yes	2014	No	Not Viable	Prince Edward Island	PEI2b	Yes	Yes	May 2014			1	May
416sp1 (2014)	416	2014	Yes	2014	No	Not Viable	Prince Edward Island	PEI2b	No	No	May 2014			1	May
417sp1 (2014)	417	2014	Yes	2014	2015	Not Viable	Prince Edward Island	PEI2b	Yes	Yes	May 2014			1	May
437sp1 (2014)	437	2014	Yes	2014	No	Not Viable	Prince Edward Island	PEI2b	Yes	Yes	May 2014			1	May
441sp1 (2014)	441	2014	Yes	2014	No	Not Viable	Prince Edward Island	PEI2b	Yes	Yes	May 2014			1	May
448sp1 (2014)	448	2014	Yes	2014	No	Not Viable	Prince Edward Island	PEI2b	No	No	May 2014			1	May
449sp1 (2014)	449	2014	Yes	2014	No	Not Viable	Prince Edward Island	PEI2b	Yes	Yes	May 2014			1	May
450sp1 (2014)	450	2014	Yes	2014	2015	Not Viable	Prince Edward Island	PEI2b	Yes	No	May 2014			1	May
457sp1 (2014)	457	2014	Yes	2014	No	Not Viable	Prince Edward Island	PEI2b	Yes	Yes	May 2014			1	May
459sp1 (2014)	459	2014	Yes	2014	No	Not Viable	Prince Edward Island	PEI2b	No	Yes	May 2014			1	May
460sp1 (2014)	460	2014	Yes	2014	No	Not Viable	Prince Edward Island	PEI2b	No	No	May 2014			1	May
462sp1 (2014)	462	2014	Yes	2014	No	Not Viable	Prince Edward Island	PEI2b	Yes	No	May 2014			1	May
465sp1 (2014)	465	2014	Yes	2014	No	Not Viable	Prince Edward Island	PEI2b	Yes	Yes	May 2014			1	May
470sp1 (2014)	470	2014	Yes	2014	No	Not Viable	Prince Edward Island	PEI2b	Yes	No	May 2014			1	May
471sp1 (2014)	471	2014	Yes	2014	No	Not Viable	Prince Edward Island	PEI2b	No	Yes	May 2014			1	May
476sp1 (2014)	476	2014	Yes	2014	No	Not Viable	Prince Edward Island	PEI2b	No	No	May 2014			1	May
477sp1 (2014)	477	2014	Yes	2014	No	Not Viable	Prince Edward Island	PEI2b	Yes	Yes	May 2014			1	May
478sp1 (2014)	478	2014	Yes	2014	No	Not Viable	Prince Edward Island	PEI2b	Yes	No	May 2014			1	May
479sp1 (2014)	479	2014	Yes	2014	No	Not Viable	Prince Edward Island	PEI2b	No	Yes	May 2014			1	May
481sp1 (2014)	481	2014	Yes	2014	No	Not Viable	Prince Edward Island	PEI2b	Yes	Yes	May 2014			1	May
482sp1 (2014)	482	2014	Yes	2014	No	Not Viable	Prince Edward Island	PEI2b	Yes	No	May 2014			1	May
483sp1 (2014)	483	2014	Yes	2014	No	Not Viable	Prince Edward Island	PEI2b	No	Yes	May 2014			1	May
485sp1 (2014)	485	2014	Yes	2014	No	Not Viable	Prince Edward Island	PEI2b	Yes	Yes	May 2014			1	May
489sp1 (2014)	489	2014	Yes	2014	No	Not Viable	Prince Edward Island	PEI2b	Yes	Yes	May 2014			1	May
491sp1 (2014)	491	2014	Yes	2014	No	Not Viable	Prince Edward Island	PEI2b	No	Yes	May 2014			1	May
499sp1 (2014)	499	2014	Yes	2014	No	Not Viable	Prince Edward Island	PEI2b	No	Yes	May 2014			1	May
501sp1 (2014)	501	2014	Yes	2014	No	Not Viable	Prince Edward Island	PEI2b	Yes	Yes	May 2014			1	May
503sp1 (2014)	503	2014	Yes	2014	No	Not Viable	Prince Edward Island	PEI2b	No	Yes	May 2014			1	May
516sp1 (2014)	516	2014	Yes	2014	No	Not Viable	Prince Edward Island	PEI2b	No	No	May 2014			1	May
518sp1 (2014)	518	2014	Yes	2014	No	Not Viable	Prince Edward Island	PEI2b	Yes	No	May 2014			1	May
401sp2 (2015)	401	2015	Yes	No	2015	Not Viable	Prince Edward Island	PEI2b	Yes	Yes	May 2014			1	May
404sp2 (2015)	404	2015	Yes	No	2015	Not Viable	Prince Edward Island	PEI2b	No	No	May 2014			1	May
408sp2 (2015)	408	2015	Yes	2014	2015	Not Viable	Prince Edward Island	PEI2b	No	No	May 2014			1	May
409sp2 (2015)	409	2015	Yes	2014	2015	Not Viable	Prince Edward Island	PEI2b	Yes	Yes	May 2014			1	May
417sp2 (2015)	417	2015	Yes	2014	2015	Not Viable	Prince Edward Island	PEI2b	Yes	Yes	May 2014			1	May
422sp2 (2015)	422	2015	Yes	No	2015	Not Viable	Prince Edward Island	PEI2b	Yes	No	May 2014			1	May
423sp2 (2015)	423	2015	Yes	No	2015	Not Viable	Prince Edward Island	PEI2b	No	Yes	May 2014			1	May
424sp2 (2015)	424	2015	Yes	No	2015	Not Viable	Prince Edward Island	PEI2b	No	No	May 2014			1	May
450sp2 (2015)	450	2015	Yes	2014	2015	Not Viable	Prince Edward Island	PEI2b	Yes	No	May 2014			1	May
454sp2a (2015)	454	2015	Yes	No	2015	Not Viable	Prince Edward Island	PEI2b	Yes	No	May 2014			1	May
454sp2b (2015)	454	2015	Yes	No	2015	Not Viable	Prince Edward Island	PEI2b	Yes	No	May 2014			1	May
454sp2c (2015)	454	2015	Yes	No	2015	Not Viable	Prince Edward Island	PEI2b	Yes	No	May 2014			1	May
1	1	Original	No	No	No	Viable	Southern Alberta	SAB1	Yes	Yes	June 2014	6/25/2014	5	2	June	17765	12701				07/25/14	13.55		Original	0	0	0	0	5
2	2	Original	No	No	No	Viable	Southern Alberta	SAB1	Yes	No	June 2014	6/25/2014	5	2	June	13294	8931				07/25/14	8.71		Original	0	0	0	0	5
3	3	Original	No	No	No	Viable	Southern Alberta	SAB1	No	Yes	June 2014	6/25/2014	5	2	June	12867	4402				07/25/14	24.13		Original	0	0	0	0	5
4	4	Original	No	No	No	Viable	Southern Alberta	SAB1	No	No	June 2014	6/25/2014	5	2	June	16443	6477				07/25/14	22.87		Original	0	0	0	0	5
5	5	Original	No	No	No	Viable	Southern Alberta	SAB1	Yes	Yes	June 2014	6/25/2014	5	2	June	13555	14042				07/25/14	5.53		Original	0	0	0	0	5
6	6	Original	No	No	No	Viable	Southern Alberta	SAB1	Yes	No	June 2014	6/25/2014	5	2	June	13877	7565				07/25/14	18.22	Saw Qeen	Original	0	0	0	0	5
8	8	Original	No	No	No	Viable	Southern Alberta	SAB1	No	No	June 2014	6/25/2014	5	2	June	10101	8045				07/25/14	6.31		Original	0	0	0	0	5
9	9	Original	No	No	No	Viable	Southern Alberta	SAB1	Yes	Yes	June 2014	6/25/2014	5	2	June	13520	9336				07/25/14	8.97		Original	0	0	0	0	5
10	10	Original	No	No	No	Viable	Southern Alberta	SAB1	Yes	No	June 2014	6/25/2014	5	2	June	9935	4554				07/25/14	7.71		Original	0	0	0	0	5
11	11	Original	No	No	No	Viable	Southern Alberta	SAB1	No	Yes	June 2014	6/25/2014	5	2	June	16304	12701				07/25/14	3.41		Original	0	0	0	0	5
12	12	Original	No	No	No	Viable	Southern Alberta	SAB1	No	No	June 2014	6/25/2014	5	2	June	11345	3871				07/25/14	25.76		Original	0	0	0	0	5
13	13	Original	No	No	No	Viable	Southern Alberta	SAB1	Yes	Yes	June 2014	6/25/2014	5	2	June	13433	8577				07/25/14	0.26	Saw Qeen	Original	0	0	0	0	5
14	14	Original	No	No	No	Viable	Southern Alberta	SAB1	Yes	No	June 2014	6/25/2014	5	2	June	14451	9563				07/25/14	7.07		Original	0	0	0	0	5
15	15	Original	No	No	No	Viable	Southern Alberta	SAB1	No	Yes	June 2014	6/25/2014	5	2	June	13346	6401				07/25/14	10.42		Original	0	0	0	0	5
16	16	Original	No	No	No	Viable	Southern Alberta	SAB1	No	No	June 2014	6/25/2014	5	2	June	11162	9994				07/25/14	14.35		Original	0	0	0	0	5
17	17	Original	No	No	No	Viable	Southern Alberta	SAB1	Yes	Yes	June 2014	6/25/2014	5	2	June	13172	10651				07/25/14	23.5		Original	0	0	0	0	5
18	18	Original	No	No	No	Viable	Southern Alberta	SAB1	Yes	No	June 2014	6/25/2014	5	2	June	14851	15686				07/25/14	67.54		Original	0	0	0	0	5
19	19	Original	No	No	No	Viable	Southern Alberta	SAB1	No	Yes	June 2014	6/25/2014	5	2	June	20984	15079				07/25/14	11.14		Original	0	0	0	0	5
20	20	Original	No	No	No	Viable	Southern Alberta	SAB1	No	No	June 2014	6/25/2014	5	2	June	12015	9867				07/25/14	12.44		Original	0	0	0	0	5
21	21	Original	No	No	No	Viable	Southern Alberta	SAB1	Yes	Yes	June 2014	6/25/2014	5	2	June	13911	10373				07/28/14	21.81		Original	0	0	0	0	5
22	22	Original	No	No	No	Viable	Southern Alberta	SAB1	Yes	No	June 2014	6/25/2014	5	2	June	14877	11208				07/28/14	33.28		Original	0	0	0	0	5
23	23	Original	No	No	No	Viable	Southern Alberta	SAB1	No	Yes	June 2014	6/25/2014	5	2	June	15373	9285				07/28/14	14.06		Original	0	0	0	0	5
24	24	Original	No	No	No	Viable	Southern Alberta	SAB1	No	No	June 2014	6/25/2014	5	2	June	10701	6300				07/28/14	41.62	Saw Qeen	Original	0	0	0	0	5
25	25	Original	No	No	No	Viable	Southern Alberta	SAB1	Yes	Yes	June 2014	6/25/2014	5	2	June	12250	13181				07/28/14	21.98		Original	0	0	0	0	5
26	26	Original	No	No	No	Viable	Southern Alberta	SAB1	Yes	No	June 2014	6/25/2014	5	2	June	17217	13460				07/28/14	14.63	Saw Qeen	Original	0	0	0	0	5
27	27	Original	No	No	No	Viable	Southern Alberta	SAB1	No	Yes	June 2014	6/25/2014	5	2	June	13720	7388				07/28/14	41.36		Original	0	0	0	0	5
28	28	Original	No	No	No	Viable	Southern Alberta	SAB1	No	No	June 2014	6/25/2014	5	2	June	12154	4428				07/28/14	47.53		Original	0	0	0	0	5
29	29	Original	No	No	No	Viable	Southern Alberta	SAB1	Yes	Yes	June 2014	6/25/2014	5	2	June	8317	7641				07/28/14	68.57		Original	0	0	0	0	5
30	30	Original	No	No	No	Viable	Southern Alberta	SAB1	Yes	No	June 2014	6/25/2014	5	2	June	9866	11512				07/28/14	23.94	Not Seen	Original	0	0	0	0	5
31	31	Original	No	No	No	Viable	Southern Alberta	SAB1	No	Yes	June 2014	6/25/2014	5	2	June	13937	7211				07/28/14	34.95		Original	0	0	0	0	5
32	32	Original	No	No	No	Viable	Southern Alberta	SAB1	No	No	June 2014	6/25/2014	5	2	June	9657	6831				07/28/14	16.07	Saw Qeen	Original	0	0	0	0	5
33	33	Original	No	No	No	Viable	Southern Alberta	SAB1	Yes	Yes	June 2014	6/25/2014	5	2	June	18105	14370				07/28/14	2.88	Saw Qeen	Original	0	0	0	0	5
34	34	Original	No	No	No	Viable	Southern Alberta	SAB1	Yes	No	June 2014	6/25/2014	5	2	June	12833	15332				07/28/14	15.87		Original	0	0	0	0	5
35	35	Original	No	No	No	Viable	Southern Alberta	SAB1	No	Yes	June 2014	6/25/2014	5	2	June	14459	9690				07/28/14	1.58	Saw Qeen	Original	0	0	0	0	5
36	36	Original	No	No	No	Viable	Southern Alberta	SAB1	No	No	June 2014	6/25/2014	5	2	June	12867	7641				07/28/14	17.12		Original	0	0	0	0	5
37	37	Original	No	No	No	Viable	Southern Alberta	SAB1	Yes	Yes	June 2014	6/25/2014	5	2	June	5751	7641				07/28/14	30.93		Original	0	0	0	0	5
38	38	Original	No	No	No	Viable	Southern Alberta	SAB1	Yes	No	June 2014	6/25/2014	5	2	June	3489	3453						Re-marked Qeen	Original	0	0	0	0	5
39	39	Original	No	No	No	Viable	Southern Alberta	SAB1	No	Yes	June 2014	6/25/2014	5	2	June	11693	9816				07/28/14	35.02		Original	0	0	0	0	5
40	40	Original	No	No	No	Viable	Southern Alberta	SAB1	No	No	June 2014	6/25/2014	5	2	June	20784	11309				07/28/14	10.99		Original	0	0	0	0	5
41	41	Original	No	No	No	Viable	Southern Alberta	SAB2	Yes	Yes	June 2014	6/25/2014	5	2	June	5699	4149				07/14/14	0.64		Original	0	0	0	0	5
43	43	Original	No	No	No	Viable	Southern Alberta	SAB2	No	Yes	June 2014	6/25/2014	5	2	June	10527	9437				07/14/14	1.3		Original	0	0	0	0	5
44	44	Original	No	No	No	Viable	Southern Alberta	SAB2	No	No	June 2014	6/25/2014	5	2	June	18696	9665				07/14/14	1.71	Not Seen	Original	0	0	0	0	5
45	45	Original	No	No	No	Viable	Southern Alberta	SAB2	Yes	Yes	June 2014	6/25/2014	5	2	June	13763	11840				07/14/14	0.86		Original	0	0	0	0	5
46	46	Original	No	No	No	Viable	Southern Alberta	SAB2	Yes	No	June 2014	6/25/2014	5	2	June	21315	14623				07/14/14	1.75		Original	0	0	0	0	5
47	47	Original	No	No	No	Viable	Southern Alberta	SAB2	No	Yes	June 2014	6/25/2014	5	2	June	11754	5983				07/14/14	2.6		Original	0	0	0	0	5
48	48	Original	No	No	No	Viable	Southern Alberta	SAB2	No	No	June 2014	6/25/2014	5	2	June	15416	8754				07/14/14	3.95		Original	0	0	0	0	5
49	49	Original	No	No	No	Viable	Southern Alberta	SAB2	Yes	Yes	June 2014	6/25/2014	5	2	June	21037	10651				07/14/14	3.74	Not Seen	nknown 2014	1	0	1	0	5
50	50	Original	No	No	No	Viable	Southern Alberta	SAB2	Yes	No	June 2014	6/25/2014	5	2	June	13459	12321				07/14/14	1.57		Original	0	0	0	0	5
51	51	Original	No	No	No	Viable	Southern Alberta	SAB2	No	Yes	June 2014	6/25/2014	5	2	June	7665	8096				07/14/14	2.04		Original	0	0	0	0	5
52	52	Original	No	No	No	Viable	Southern Alberta	SAB2	No	No	June 2014	6/25/2014	5	2	June	13537	6932				07/14/14	17.21		Original	0	0	0	0	5
53	53	Original	No	No	No	Viable	Southern Alberta	SAB2	Yes	Yes	June 2014	6/25/2014	5	2	June	9883	8400				07/14/14	0.84	Saw Qeen	Original	0	0	0	0	5
54	54	Original	No	No	No	Viable	Southern Alberta	SAB2	Yes	No	June 2014	6/25/2014	5	2	June	6134	9741				07/16/14	4.75		Original	0	0	0	0	5
55	55	Original	No	No	No	Viable	Southern Alberta	SAB2	No	Yes	June 2014	6/25/2014	5	2	June	8404	2732				07/16/14	20.16		Original	0	0	0	0	5
56	56	Original	No	No	No	Viable	Southern Alberta	SAB2	No	No	June 2014	6/25/2014	5	2	June	15460	15762				07/16/14	0.25	Saw Qeen	Original	0	0	0	0	5
57	57	Original	No	No	No	Viable	Southern Alberta	SAB2	Yes	Yes	June 2014	6/25/2014	5	2	June	12224	5996				07/16/14	1.08	Not Seen	Original	0	0	0	0	5
58	58	Original	No	No	No	Viable	Southern Alberta	SAB2	Yes	No	June 2014	6/25/2014	5	2	June	14468	11891				07/16/14	0.67		Original	0	0	0	0	5
59	59	Original	No	No	No	Viable	Southern Alberta	SAB2	No	Yes	June 2014	6/25/2014	5	2	June	19967	8627				07/16/14	8.98		Original	0	0	0	0	5
60	60	Original	No	No	No	Viable	Southern Alberta	SAB2	No	No	June 2014	6/25/2014	5	2	June	13572	11436				07/16/14	1.5		Original	0	0	0	0	5
61	61	Original	No	No	No	Viable	Southern Alberta	SAB2	Yes	Yes	June 2014	6/25/2014	5	2	June	14033	9488				07/16/14	3.26		Original	0	0	0	0	5
62	62	Original	No	No	No	Viable	Southern Alberta	SAB2	Yes	No	June 2014	6/25/2014	5	2	June	13024	9007				07/16/14	2.57	Saw Qeen	Original	0	0	0	0	5
63	63	Original	No	No	No	Viable	Southern Alberta	SAB2	No	Yes	June 2014	6/25/2014	5	2	June	11893	9728				07/16/14	8.03		Original	0	0	0	0	5
64	64	Original	No	No	No	Viable	Southern Alberta	SAB2	No	No	June 2014	6/25/2014	5	2	June	18296	8653				07/16/14	10.03		Original	0	0	0	0	5
65	65	Original	No	No	No	Viable	Southern Alberta	SAB2	Yes	Yes	June 2014	6/25/2014	5	2	June	12371	12422				07/16/14	3.02		Original	0	0	0	0	5
66	66	Original	No	No	No	Viable	Southern Alberta	SAB2	Yes	No	June 2014	6/25/2014	5	2	June	13050	10449				07/28/14	0.74		Original	0	0	0	0	5
67	67	Original	No	No	No	Viable	Southern Alberta	SAB2	No	Yes	June 2014	6/25/2014	5	2	June	5768	6831				07/28/14	10.84		Original	0	0	0	0	5
68	68	Original	No	No	No	Viable	Southern Alberta	SAB2	No	No	June 2014	6/25/2014	5	2	June	8561	4377				07/28/14	13.52		Original	0	0	0	0	5
69	69	Original	No	No	No	Viable	Southern Alberta	SAB2	Yes	Yes	June 2014	6/25/2014	5	2	June	12798	8324				07/28/14	39.11		Original	0	0	0	0	5
70	70	Original	No	No	No	Viable	Southern Alberta	SAB2	Yes	No	June 2014	6/25/2014	5	2	June	13511	12852				07/28/14	26.66	Saw Qeen	Original	0	0	0	0	5
71	71	Original	No	No	No	Viable	Southern Alberta	SAB2	No	Yes	June 2014	6/25/2014	5	2	June	9640	6603				07/28/14	20.43		Original	0	0	0	0	5
72	72	Original	No	No	No	Viable	Southern Alberta	SAB2	No	No	June 2014	6/25/2014	5	2	June	6134	4124				07/28/14	17.6		Original	0	0	0	0	5
73	73	Original	No	No	No	Viable	Southern Alberta	SAB2	Yes	Yes	June 2014	6/25/2014	5	2	June	8796	10651				07/28/14	7.54	Saw Qeen	Original	0	0	0	0	5
74	74	Original	No	No	No	Viable	Southern Alberta	SAB2	Yes	No	June 2014	6/25/2014	5	2	June	7760	11765				07/28/14	1.34		Original	0	0	0	0	5
75	75	Original	No	No	No	Viable	Southern Alberta	SAB2	No	Yes	June 2014	6/25/2014	5	2	June	18357	10753				07/28/14	4.97		Original	0	0	0	0	5
76	76	Original	No	No	No	Viable	Southern Alberta	SAB2	No	No	June 2014	6/25/2014	5	2	June	8187	6452				07/28/14	33.31		Original	0	0	0	0	5
77	77	Original	No	No	No	Viable	Southern Alberta	SAB2	Yes	Yes	June 2014	6/25/2014	5	2	June	15886	16394				07/28/14	37.99		Original	0	0	0	0	5
78	78	Original	No	No	No	Viable	Southern Alberta	SAB2	Yes	No	June 2014	6/25/2014	5	2	June	11014	14446				07/28/14	87.29		Original	0	0	0	0	5
79	79	Original	No	No	No	Viable	Southern Alberta	SAB2	No	Yes	June 2014	6/25/2014	5	2	June	12989	11410				07/28/14	61.79		2014	1	0	1	0	5
80	80	Original	No	No	No	Viable	Southern Alberta	SAB2	No	No	June 2014	6/25/2014	5	2	June	15208	15762				07/28/14	40.22	Saw Qeen	Original	0	0	0	0	5
81	81	Original	No	No	No	Viable	Southern Alberta	SAB3	Yes	Yes	June 2014	6/25/2014	5	2	June	12180	10145				07/14/14	0.26		Original	0	0	0	0	5
82	82	Original	No	No	No	Viable	Southern Alberta	SAB3	Yes	No	June 2014	6/25/2014	5	2	June	13737	12372				07/14/14	4.9	Saw Qeen	Original	0	0	0	0	5
83	83	Original	No	No	No	Viable	Southern Alberta	SAB3	No	Yes	June 2014	6/25/2014	5	2	June	3437	2606				07/14/14	6.83		Original	0	0	0	0	5
84	84	Original	No	No	No	Viable	Southern Alberta	SAB3	No	No	June 2014	6/25/2014	5	2	June	10823	9918				07/14/14	10.42		Original	0	0	0	0	5
85	85	Original	No	No	No	Viable	Southern Alberta	SAB3	Yes	Yes	June 2014	6/25/2014	5	2	June	10658	10221				07/14/14	3.1	Saw Qeen	Original	0	0	0	0	5
86	86	Original	No	No	No	Viable	Southern Alberta	SAB3	Yes	No	June 2014	6/25/2014	5	2	June	9318	12524				07/14/14	3.42		Original	0	0	0	0	5
87	87	Original	No	No	No	Viable	Southern Alberta	SAB3	No	Yes	June 2014	6/25/2014	5	2	June	6116	6123				07/14/14	4.23	Saw Qeen	Original	0	0	0	0	5
88	88	Original	No	No	No	Viable	Southern Alberta	SAB3	No	No	June 2014	6/25/2014	5	2	June	12041	6679				07/14/14	0.8	Saw Qeen	Original	0	0	0	0	5
89	89	Original	No	No	No	Viable	Southern Alberta	SAB3	Yes	Yes	June 2014	6/25/2014	5	2	June	11032	14042				07/14/14	14.29		Original	0	0	0	0	5
90	90	Original	No	No	No	Viable	Southern Alberta	SAB3	Yes	No	June 2014	6/25/2014	5	2	June	7604	9589				07/14/14	15.95		Original	0	0	0	0	5
91	91	Original	No	No	No	Viable	Southern Alberta	SAB3	No	Yes	June 2014	6/25/2014	5	2	June	11615	8729				07/14/14	6.78		Original	0	0	0	0	5
92	92	Original	No	No	No	Viable	Southern Alberta	SAB3	No	No	June 2014	6/25/2014	5	2	June	10745	7641				07/14/14	6.94		Original	0	0	0	0	5
93	93	Original	No	No	No	Viable	Southern Alberta	SAB3	Yes	Yes	June 2014	6/25/2014	5	2	June	6743	10348				07/16/14	0.84		Original	0	0	0	0	5
94	94	Original	No	No	No	Viable	Southern Alberta	SAB3	Yes	No	June 2014	6/25/2014	5	2	June	11197	10297				07/16/14	0.24		Original	0	0	0	0	5
95	95	Original	No	No	No	Viable	Southern Alberta	SAB3	No	Yes	June 2014	6/25/2014	5	2	June	5203	5617				07/16/14	5.29	Saw Qeen	Original	0	0	0	0	5
96	96	Original	No	No	No	Viable	Southern Alberta	SAB3	No	No	June 2014	6/25/2014	5	2	June	16408	12498				07/16/14	3.95		Original	0	0	0	0	5
97	97	Original	No	No	No	Viable	Southern Alberta	SAB3	Yes	Yes	June 2014	6/25/2014	5	2	June	13937	9057				07/16/14	3.18		Original	0	0	0	0	5
98	98	Original	No	No	No	Viable	Southern Alberta	SAB3	Yes	No	June 2014	6/25/2014	5	2	June	15503	9386				07/16/14	3.28		Original	0	0	0	0	5
99	99	Original	No	No	No	Viable	Southern Alberta	SAB3	No	Yes	June 2014	6/25/2014	5	2	June	6281	7843				07/16/14	4.59		Original	0	0	0	0	5
100	100	Original	No	No	No	Viable	Southern Alberta	SAB3	No	No	June 2014	6/25/2014	5	2	June	9405	10398				07/16/14	2.98	Saw Qeen	Original	0	0	0	0	5
101	101	Original	No	No	No	Viable	Southern Alberta	SAB3	Yes	Yes	June 2014	6/25/2014	5	2	June	15234	13232				07/16/14	1.66		Original	0	0	0	0	5
102	102	Original	No	No	No	Viable	Southern Alberta	SAB3	Yes	No	June 2014	6/25/2014	5	2	June	8187	11233				07/16/14	8.12		Original	0	0	0	0	5
103	103	Original	No	No	No	Viable	Southern Alberta	SAB3	No	Yes	June 2014	6/25/2014	5	2	June	8378	12144				07/16/14	2.99		Original	0	0	0	0	5
104	104	Original	No	No	No	Viable	Southern Alberta	SAB3	No	No	June 2014	6/25/2014	5	2	June	7064	3087				07/16/14	2.45	Saw Qeen	Original	0	0	0	0	5
105	105	Original	No	No	No	Viable	Southern Alberta	SAB3	Yes	Yes	June 2014	6/25/2014	5	2	June	8848	10297				07/25/14	10.1		Original	0	0	0	0	5
106	106	Original	No	No	No	Viable	Southern Alberta	SAB3	Yes	No	June 2014	6/25/2014	5	2	June	9483	11486				07/25/14	7.68		Original	0	0	0	0	5
107	107	Original	No	No	No	Viable	Southern Alberta	SAB3	No	Yes	June 2014	6/25/2014	5	2	June	12772	5060				07/25/14	7.39		Original	0	0	0	0	5
108	108	Original	No	No	No	Viable	Southern Alberta	SAB3	No	No	June 2014	6/25/2014	5	2	June	11119	9513				07/25/14	9.27		Original	0	0	0	0	5
109	109	Original	No	No	No	Viable	Southern Alberta	SAB3	Yes	Yes	June 2014	6/25/2014	5	2	June	15634	9032				07/25/14	16.69		Original	0	0	0	0	5
111	111	Original	No	No	No	Viable	Southern Alberta	SAB3	No	Yes	June 2014	6/25/2014	5	2	June	9353	9386				07/16/14	5.42		Original	0	0	0	0	5
112	112	Original	No	No	No	Viable	Southern Alberta	SAB3	No	No	June 2014	6/25/2014	5	2	June	10927	7818				07/25/14	14.5		Original	0	0	0	0	5
113	113	Original	No	No	No	Viable	Southern Alberta	SAB3	Yes	Yes	June 2014	6/25/2014	5	2	June	9640	4124				07/25/14	6.91		Original	0	0	0	0	5
114	114	Original	No	No	No	Viable	Southern Alberta	SAB3	Yes	No	June 2014	6/25/2014	5	2	June	11762	10525				07/25/14	5.03	Saw Qeen	Original	0	0	0	0	5
115	115	Original	No	No	No	Viable	Southern Alberta	SAB3	No	Yes	June 2014	6/25/2014	5	2	June	8291	9057				07/25/14	25.59		Original	0	0	0	0	5
116	116	Original	No	No	No	Viable	Southern Alberta	SAB3	No	No	June 2014	6/25/2014	5	2	June	12258	4858				07/25/14	16.49		Original	0	0	0	0	5
117	117	Original	No	No	No	Viable	Southern Alberta	SAB3	Yes	Yes	June 2014	6/25/2014	5	2	June	10370	10221				07/25/14	9.55		Original	0	0	0	0	5
118	118	Original	No	No	No	Viable	Southern Alberta	SAB3	Yes	No	June 2014	6/25/2014	5	2	June	13859	7312				07/25/14	20.8		Original	0	0	0	0	5
119	119	Original	No	No	No	Viable	Southern Alberta	SAB3	No	Yes	June 2014	6/25/2014	5	2	June	1984	2910				07/25/14	17.73	Qeen cell	2014	1	0	1	0	5
120	120	Original	No	No	No	Viable	Southern Alberta	SAB3	No	No	June 2014	6/25/2014	5	2	June	9779	4681				07/25/14	16.21		Original	0	0	0	0	5
201	201	Original	No	No	No	Viable	Northern Alberta	NAB1	Yes	Yes	June 2014	6/25/2014	5	2	June	5290	7236				08/05/14	5.5	Green	Original	0	0	0	0	5
202	202	Original	No	No	No	Viable	Northern Alberta	NAB1	Yes	No	June 2014	6/25/2014	5	2	June	15164	16673				08/05/14	2.3	Green	Original	0	0	0	0	5
203	203	Original	No	No	No	Viable	Northern Alberta	NAB1	No	Yes	June 2014	6/25/2014	5	2	June	14372	14598				08/01/14	12.62	Green	Original	0	0	0	0	5
204	204	Original	No	No	No	Viable	Northern Alberta	NAB1	No	No	June 2014	6/25/2014	5	2	June	12928	14952				08/05/14	0.99	Green	Original	0	0	0	0	5
205	205	Original	No	No	No	Viable	Northern Alberta	NAB1	Yes	Yes	June 2014	6/25/2014	5	2	June	11354	10449				07/14/14	14.71	Green	Original	0	0	0	0	5
206	206	Original	No	No	No	Viable	Northern Alberta	NAB1	Yes	No	June 2014	6/25/2014	5	2	June	12171	12751				07/14/14	11.18	Green	Original	0	0	0	0	5
207	207	Original	No	No	No	Viable	Northern Alberta	NAB1	No	Yes	June 2014	6/25/2014	5	2	June	13711	9968				07/18/14	10.6	Green	Original	0	0	0	0	5
208	208	Original	No	No	No	Viable	Northern Alberta	NAB1	No	No	June 2014	6/25/2014	5	2	June	9857	12549				07/18/14	10.11	Green	Original	0	0	0	0	5
209	209	Original	No	No	No	Viable	Northern Alberta	NAB1	Yes	Yes	June 2014	6/25/2014	5	2	June	5838	6097				07/28/14	51.55	Green	Original	0	0	0	0	5
210	210	Original	No	No	No	Viable	Northern Alberta	NAB1	Yes	No	June 2014	6/25/2014	5	2	June	18914	11916				07/28/14	2.91	Green	Original	0	0	0	0	5
211	211	Original	No	No	No	Viable	Northern Alberta	NAB1	No	Yes	June 2014	6/25/2014	5	2	June	14903	11157				07/28/14	14.23	Green	Original	0	0	0	0	5
212	212	Original	No	No	No	Viable	Northern Alberta	NAB1	No	No	June 2014	6/25/2014	5	2	June	10884	7362				07/28/14	9.55	Green	Original	0	0	0	0	5
213	213	Original	No	No	No	Viable	Northern Alberta	NAB1	Yes	Yes	June 2014	6/25/2014	5	2	June	10188	784				07/28/14	9.08	Green Ae	2014	1	1	0	0	5
214	214	Original	No	No	No	Viable	Northern Alberta	NAB1	Yes	No	June 2014	6/25/2014	5	2	June	7943	531						Green Ae	2014	1	1	0	0	5
215	215	Original	No	No	No	Viable	Northern Alberta	NAB1	No	Yes	June 2014	6/25/2014	5	2	June	13041	11157				07/28/14	33.96	Green	Original	0	0	0	0	5
216	216	Original	No	No	No	Viable	Northern Alberta	NAB1	No	No	June 2014	6/25/2014	5	2	June	7221	9639				07/28/14	14.79	Green	Original	0	0	0	0	5
217	217	Original	No	No	No	Viable	Northern Alberta	NAB1	Yes	Yes	June 2014	6/25/2014	5	2	June	5081	7919				07/28/14	48.26	Green	Original	0	0	0	0	5
218	218	Original	No	No	No	Viable	Northern Alberta	NAB1	Yes	No	June 2014	6/25/2014	5	2	June	9614	12397				08/01/14	8.41	Green	Original	0	0	0	0	5
219	219	Original	No	No	No	Viable	Northern Alberta	NAB1	No	Yes	June 2014	6/25/2014	5	2	June	22098	23478				07/28/14	8.51	Green	Original	0	0	0	0	5
220	220	Original	No	No	No	Viable	Northern Alberta	NAB1	No	No	June 2014	6/25/2014	5	2	June	11066	14092				07/28/14	28.43	Green	Original	0	0	0	0	5
221	221	Original	No	No	No	Viable	Northern Alberta	NAB1	Yes	Yes	June 2014	6/25/2014	5	2	June	20924	13283				08/05/14	1.95	Green	Original	0	0	0	0	5
222	222	Original	No	No	No	Viable	Northern Alberta	NAB1	Yes	No	June 2014	6/25/2014	5	2	June	14442	11360				08/01/14	47.17	Green	Original	0	0	0	0	5
223	223	Original	No	No	No	Viable	Northern Alberta	NAB1	No	Yes	June 2014	6/25/2014	5	2	June	11849	11512				08/01/14	15.86	Green	Original	0	0	0	0	5
224	224	Original	No	No	No	Viable	Northern Alberta	NAB1	No	No	June 2014	6/25/2014	5	2	June	9814	13105				08/01/14	16	Green	Original	0	0	0	0	5
225	225	Original	No	No	No	Viable	Northern Alberta	NAB1	Yes	Yes	June 2014	6/25/2014	5	2	June	17800	15129				07/18/14	21.39	Green	Original	0	0	0	0	5
226	226	Original	No	No	No	Viable	Northern Alberta	NAB1	Yes	No	June 2014	6/25/2014	5	2	June	17061	12346				07/18/14	13.8	Green	Original	0	0	0	0	5
227	227	Original	No	No	No	Viable	Northern Alberta	NAB1	No	Yes	June 2014	6/25/2014	5	2	June	17539	14472				07/18/14	9.89	Green	Original	0	0	0	0	5
228	228	Original	No	No	No	Viable	Northern Alberta	NAB1	No	No	June 2014	6/25/2014	5	2	June	18270	14598				07/18/14	9.94	Green	Original	0	0	0	0	5
229	229	Original	No	No	No	Viable	Northern Alberta	NAB1	Yes	Yes	June 2014	6/25/2014	5	2	June	6203	12903				07/14/14	4.8	Green	Original	0	0	0	0	5
230	230	Original	No	No	No	Viable	Northern Alberta	NAB1	Yes	No	June 2014	6/25/2014	5	2	June	9074	12675				07/14/14	19.99	Green	Original	0	0	0	0	5
231	231	Original	No	No	No	Viable	Northern Alberta	NAB1	No	Yes	June 2014	6/25/2014	5	2	June	8804	16040				07/14/14	3.02	Green	Original	0	0	0	0	5
232	232	Original	No	No	No	Viable	Northern Alberta	NAB1	No	No	June 2014	6/25/2014	5	2	June	5855	9639				07/14/14	18.81	Green	Original	0	0	0	0	5
233	233	Original	No	No	No	Viable	Northern Alberta	NAB1	Yes	Yes	June 2014	6/25/2014	5	2	June	5594	11613				07/14/14	13.93	Green	Original	0	0	0	0	5
234	234	Original	No	No	No	Viable	Northern Alberta	NAB1	Yes	No	June 2014	6/25/2014	5	2	June	12980	10601				07/14/14	27.47	Green	Original	0	0	0	0	5
235	235	Original	No	No	No	Viable	Northern Alberta	NAB1	No	Yes	June 2014	6/25/2014	5	2	June	11936	7413				07/14/14	18.43	Green	Original	0	0	0	0	5
236	236	Original	No	No	No	Viable	Northern Alberta	NAB1	No	No	June 2014	6/25/2014	5	2	June	21489	13561				07/14/14	28.95	Green	Original	0	0	0	0	5
237	237	Original	No	No	No	Viable	Northern Alberta	NAB1	Yes	Yes	June 2014	6/25/2014	5	2	June	13450	8779				07/18/14	32	Green	Original	0	0	0	0	5
238	238	Original	No	No	No	Viable	Northern Alberta	NAB1	Yes	No	June 2014	6/25/2014	5	2	June	11232	14244				07/18/14	20.82	Green	Original	0	0	0	0	5
239	239	Original	No	No	No	Viable	Northern Alberta	NAB1	No	Yes	June 2014	6/25/2014	5	2	June	9083	18393				07/18/14	11.99	Green	Original	0	0	0	0	5
240	240	Original	No	No	No	Viable	Northern Alberta	NAB1	No	No	June 2014	6/25/2014	5	2	June	7995	14396				07/18/14	19.36	Green	Original	0	0	0	0	5
241	241	Original	No	No	No	Viable	Northern Alberta	NAB2	Yes	Yes	June 2014	6/25/2014	5	2	June	7656	13409				08/01/14	11.96	Green	Original	0	0	0	0	5
242	242	Original	No	No	No	Viable	Northern Alberta	NAB2	Yes	No	June 2014	6/25/2014	5	2	June	10953	14446				08/01/14	3.83	Green	Original	0	0	0	0	5
243	243	Original	No	No	No	Viable	Northern Alberta	NAB2	No	Yes	June 2014	6/25/2014	5	2	June	11606	12751				08/01/14	4.09	Green	Original	0	0	0	0	5
244	244	Original	No	No	No	Viable	Northern Alberta	NAB2	No	No	June 2014	6/25/2014	5	2	June	10614	9766				08/01/14	7.45	Green	Original	0	0	0	0	5
245	245	Original	No	No	No	Viable	Northern Alberta	NAB2	Yes	Yes	June 2014	6/25/2014	5	2	June	9779	17862				07/18/14	11.08	Green	Original	0	0	0	0	5
246	246	Original	No	No	No	Viable	Northern Alberta	NAB2	Yes	No	June 2014	6/25/2014	5	2	June	12171	14244				07/18/14	10.87	Green	Original	0	0	0	0	5
247	247	Original	No	No	No	Viable	Northern Alberta	NAB2	No	Yes	June 2014	6/25/2014	5	2	June	8978	14699				07/18/14	10.08	Green	Original	0	0	0	0	5
248	248	Original	No	No	No	Viable	Northern Alberta	NAB2	No	No	June 2014	6/25/2014	5	2	June	9022	15914				07/18/14	14.38	Green	Original	0	0	0	0	5
249	249	Original	No	No	No	Viable	Northern Alberta	NAB2	Yes	Yes	June 2014	6/25/2014	5	2	June	12076	12498				08/01/14	35.39	Green	Original	0	0	0	0	5
250	250	Original	No	No	No	Viable	Northern Alberta	NAB2	Yes	No	June 2014	6/25/2014	5	2	June	16739	14472				08/05/14	4.23	Green	Original	0	0	0	0	5
251	251	Original	No	No	No	Viable	Northern Alberta	NAB2	No	Yes	June 2014	6/25/2014	5	2	June	15147	13991				08/01/14	13.08	Green	Original	0	0	0	0	5
252	252	Original	No	No	No	Viable	Northern Alberta	NAB2	No	No	June 2014	6/25/2014	5	2	June	10910	14725				08/01/14	21.71	Green	Original	0	0	0	0	5
253	253	Original	No	No	No	Viable	Northern Alberta	NAB2	Yes	Yes	June 2014	6/25/2014	5	2	June	14129	13485				07/28/14	23.44	Green	Original	0	0	0	0	5
254	254	Original	No	No	No	Viable	Northern Alberta	NAB2	Yes	No	June 2014	6/25/2014	5	2	June	10388	7160				08/05/14	4.5	Green	2014	0	0	0	0	5
255	255	Original	No	No	No	Viable	Northern Alberta	NAB2	No	Yes	June 2014	6/25/2014	5	2	June	15904	12448				08/05/14	10.02	Green	Original	0	0	0	0	5
256	256	Original	No	No	No	Viable	Northern Alberta	NAB2	No	No	June 2014	6/25/2014	5	2	June	9318	10069				07/28/14	38.7	Green	Original	0	0	0	0	5
257	257	Original	No	No	No	Viable	Northern Alberta	NAB2	Yes	Yes	June 2014	6/25/2014	5	2	June	13424	14042				07/28/14	107.34	Green	Original	0	0	0	0	5
258	258	Original	No	No	No	Viable	Northern Alberta	NAB2	Yes	No	June 2014	6/25/2014	5	2	June	8552	8121				08/05/14	0.18	Green	Original	0	0	0	0	5
259	259	Original	No	No	No	Viable	Northern Alberta	NAB2	No	Yes	June 2014	6/25/2014	5	2	June	12293	15534				07/28/14	57.07	Green	Original	0	0	0	0	5
260	260	Original	No	No	No	Viable	Northern Alberta	NAB2	No	No	June 2014	6/25/2014	5	2	June	7926	7590				07/28/14	98.35	Green	Original	0	0	0	0	5
261	261	Original	No	No	No	Viable	Northern Alberta	NAB2	Yes	Yes	June 2014	6/25/2014	5	2	June	16782	15787				08/05/14	4.92	Green	Original	0	0	0	0	5
262	262	Original	No	No	No	Viable	Northern Alberta	NAB2	Yes	No	June 2014	6/25/2014	5	2	June	19044	14775				07/28/14	8.41	Green	Original	0	0	0	0	5
263	263	Original	No	No	No	Viable	Northern Alberta	NAB2	No	Yes	June 2014	6/25/2014	5	2	June	17818	9488				07/28/14	63.44	Green	Original	0	0	0	0	5
264	264	Original	No	No	No	Viable	Northern Alberta	NAB2	No	No	June 2014	6/25/2014	5	2	June	10083	6882				07/28/14	19.95	Green	2014	0	0	0	0	5
265	265	Original	No	No	No	Viable	Northern Alberta	NAB2	Yes	Yes	June 2014	6/25/2014	5	2	June	11188	14750				07/18/14	3.89	Green	Original	0	0	0	0	5
266	266	Original	No	No	No	Viable	Northern Alberta	NAB2	Yes	No	June 2014	6/25/2014	5	2	June	11684	14750				07/18/14	8.98	Green	Original	0	0	0	0	5
267	267	Original	No	No	No	Viable	Northern Alberta	NAB2	No	Yes	June 2014	6/25/2014	5	2	June	8526	16445				07/18/14	11.19	Green	Original	0	0	0	0	5
268	268	Original	No	No	No	Viable	Northern Alberta	NAB2	No	No	June 2014	6/25/2014	5	2	June	6690	4655				07/18/14	13.93	Green	Original	0	0	0	0	5
269	269	Original	No	No	No	Viable	Northern Alberta	NAB2	Yes	Yes	June 2014	6/25/2014	5	2	June	18000	9310				07/14/14	11.44	Green	Original	0	0	0	0	5
270	270	Original	No	No	No	Viable	Northern Alberta	NAB2	Yes	No	June 2014	6/25/2014	5	2	June	19105	10904				07/14/14	33.14	Green	Original	0	0	0	0	5
271	271	Original	No	No	No	Viable	Northern Alberta	NAB2	No	Yes	June 2014	6/25/2014	5	2	June	6003	12524				07/18/14	14.51	Green	Original	0	0	0	0	5
272	272	Original	No	No	No	Viable	Northern Alberta	NAB2	No	No	June 2014	6/25/2014	5	2	June	10736	12777				07/18/14	7.3	Green	Original	0	0	0	0	5
273	273	Original	No	No	No	Viable	Northern Alberta	NAB2	Yes	Yes	June 2014	6/25/2014	5	2	June	10527	12827				07/14/14	26.18	Green	Original	0	0	0	0	5
274	274	Original	No	No	No	Viable	Northern Alberta	NAB2	Yes	No	June 2014	6/25/2014	5	2	June	14085	16445				08/05/14	2.84	Green	Original	0	0	0	0	5
275	275	Original	No	No	No	Viable	Northern Alberta	NAB2	No	Yes	June 2014	6/25/2014	5	2	June	14590	15990				07/14/14	20.95	Green	Original	0	0	0	0	5
276	276	Original	No	No	No	Viable	Northern Alberta	NAB2	No	No	June 2014	6/25/2014	5	2	June	9561	12422				07/14/14	28.34	Green	Original	0	0	0	0	5
277	277	Original	No	No	No	Viable	Northern Alberta	NAB2	Yes	Yes	June 2014	6/25/2014	5	2	June	9996	7615				07/14/14	2.69	Green	Original	0	0	0	0	5
278	278	Original	No	No	No	Viable	Northern Alberta	NAB2	Yes	No	June 2014	6/25/2014	5	2	June	10945	11916				07/14/14	7.61	Green	Original	0	0	0	0	5
279	279	Original	No	No	No	Viable	Northern Alberta	NAB2	No	Yes	June 2014	6/25/2014	5	2	June	10353	13966				07/14/14	10.93	Green	Original	0	0	0	0	5
280	280	Original	No	No	No	Viable	Northern Alberta	NAB2	No	No	June 2014	6/25/2014	5	2	June	17313	12144				07/14/14	13.6	Green	Original	0	0	0	0	5
281	281	Original	No	No	No	Viable	Northern Alberta	NAB3	Yes	Yes	June 2014	6/25/2014	5	2	June	13415	14269				08/01/14	11.53	Green	Original	0	0	0	0	5
282	282	Original	No	No	No	Viable	Northern Alberta	NAB3	Yes	No	June 2014	6/25/2014	5	2	June	15634	15180				08/05/14	1.17	Green	Original	0	0	0	0	5
283	283	Original	No	No	No	Viable	Northern Alberta	NAB3	No	Yes	June 2014	6/25/2014	5	2	June	8448	14042				08/01/14	24.9	Green	Original	0	0	0	0	5
284	284	Original	No	No	No	Viable	Northern Alberta	NAB3	No	No	June 2014	6/25/2014	5	2	June	20288	15028				08/01/14	5.64	Green	Original	0	0	0	0	5
285	285	Original	No	No	No	Viable	Northern Alberta	NAB3	Yes	Yes	June 2014	6/25/2014	5	2	June	13302	13991				08/01/14	6.06	Green	Original	0	0	0	0	5
286	286	Original	No	No	No	Viable	Northern Alberta	NAB3	Yes	No	June 2014	6/25/2014	5	2	June	14007	12650				08/01/14	10.48	Green	Original	0	0	0	0	5
287	287	Original	No	No	No	Viable	Northern Alberta	NAB3	No	Yes	June 2014	6/25/2014	5	2	June	8813	6097				08/01/14	5.41	Green	Original	0	0	0	0	5
288	288	Original	No	No	No	Viable	Northern Alberta	NAB3	No	No	June 2014	6/25/2014	5	2	June	8143	12093				08/01/14	5.56	Green	Original	0	0	0	0	5
289	289	Original	No	No	No	Viable	Northern Alberta	NAB3	Yes	Yes	June 2014	6/25/2014	5	2	June	5664	7767				08/01/14	14.06	Green	Original	0	0	0	0	5
290	290	Original	No	No	No	Viable	Northern Alberta	NAB3	Yes	No	June 2014	6/25/2014	5	2	June	7204	10145				08/01/14	7.14	Green	2014	0	0	0	0	5
291	291	Original	No	No	No	Viable	Northern Alberta	NAB3	No	Yes	June 2014	6/25/2014	5	2	June	7047	835				08/01/14	0.94	Green	Original	0	0	0	0	5
292	292	Original	No	No	No	Viable	Northern Alberta	NAB3	No	No	June 2014	6/25/2014	5	2	June	13990	11967				08/01/14	22.33	Green	Original	0	0	0	0	5
293	293	Original	No	No	No	Viable	Northern Alberta	NAB3	Yes	Yes	June 2014	6/25/2014	5	2	June	17609	12650				07/28/14	6.94	Green	Original	0	0	0	0	5
294	294	Original	No	No	No	Viable	Northern Alberta	NAB3	Yes	No	June 2014	6/25/2014	5	2	June	18287	15079						Green	Original	0	0	0	0	5
295	295	Original	No	No	No	Viable	Northern Alberta	NAB3	No	Yes	June 2014	6/25/2014	5	2	June	22429	12599				07/28/14	28.19	Green	Original	0	0	0	0	5
296	296	Original	No	No	No	Viable	Northern Alberta	NAB3	No	No	June 2014	6/25/2014	5	2	June	15416	8374				07/28/14	30.41	Green	Original	0	0	0	0	5
297	297	Original	No	No	No	Viable	Northern Alberta	NAB3	Yes	Yes	June 2014	6/25/2014	5	2	June	4881	5920				07/28/14	97.04	Green	2014	0	0	0	0	5
298	298	Original	No	No	No	Viable	Northern Alberta	NAB3	Yes	No	June 2014	6/25/2014	5	2	June	14520	10930				08/01/14	25.62	Green	Original	0	0	0	0	5
299	299	Original	No	No	No	Viable	Northern Alberta	NAB3	No	Yes	June 2014	6/25/2014	5	2	June	12824	14801				07/28/14	39.43	Green	Original	0	0	0	0	5
300	300	Original	No	No	No	Viable	Northern Alberta	NAB3	No	No	June 2014	6/25/2014	5	2	June	14442	18494				07/28/14	6.32	Green	Original	0	0	0	0	5
301	301	Original	No	No	No	Viable	Northern Alberta	NAB3	Yes	Yes	June 2014	6/25/2014	5	2	June	8108	12726				07/16/14	14.13	Green	Original	0	0	0	0	5
302	302	Original	No	No	No	Viable	Northern Alberta	NAB3	Yes	No	June 2014	6/25/2014	5	2	June	16843	13207				07/14/14	11.32	Green	Original	0	0	0	0	5
303	303	Original	No	No	No	Viable	Northern Alberta	NAB3	No	Yes	June 2014	6/25/2014	5	2	June	8839	9184				07/14/14	13.44	Green	Original	0	0	0	0	5
304	304	Original	No	No	No	Viable	Northern Alberta	NAB3	No	No	June 2014	6/25/2014	5	2	June	16373	11587				07/16/14	2.1	Green	Original	0	0	0	0	5
306	306	Original	No	No	No	Viable	Northern Alberta	NAB3	Yes	No	June 2014	6/25/2014	5	2	June	12589	17533				07/14/14	13.46	Green	Original	0	0	0	0	5
307	307	Original	No	No	No	Viable	Northern Alberta	NAB3	No	Yes	June 2014	6/25/2014	5	2	June	10588	11916				08/05/14	0.24	Green	Original	0	0	0	0	5
308	308	Original	No	No	No	Viable	Northern Alberta	NAB3	No	No	June 2014	6/25/2014	5	2	June	4611	8703				07/14/14	6.1	Green	Original	0	0	0	0	5
309	309	Original	No	No	No	Viable	Northern Alberta	NAB3	Yes	Yes	June 2014	6/25/2014	5	2	June	13398	10677				07/14/14	3.56	Green	Original	0	0	0	0	5
310	310	Original	No	No	No	Viable	Northern Alberta	NAB3	Yes	No	June 2014	6/25/2014	5	2	June	15356	13839				07/14/14	5.73	Green	Original	0	0	0	0	5
312	312	Original	No	No	No	Viable	Northern Alberta	NAB3	No	No	June 2014	6/25/2014	5	2	June	5568	2834				07/18/14	24.67	Unmarked	2014	1	0	1	0	5
313	313	Original	No	No	No	Viable	Northern Alberta	NAB3	Yes	Yes	June 2014	6/25/2014	5	2	June	11971	12422				07/18/14	31.73	Green	Original	0	0	0	0	5
314	314	Original	No	No	No	Viable	Northern Alberta	NAB3	Yes	No	June 2014	6/25/2014	5	2	June	9927	11208				07/18/14	9.33	Ae Green	2014	1	1	0	0	5
315	315	Original	No	No	No	Viable	Northern Alberta	NAB3	No	Yes	June 2014	6/25/2014	5	2	June	5820	8273				07/18/14	16.12	Green	Original	0	0	0	0	5
316	316	Original	No	No	No	Viable	Northern Alberta	NAB3	No	No	June 2014	6/25/2014	5	2	June	13407	9336				07/18/14	15.95	Green	Original	0	0	0	0	5
317	317	Original	No	No	No	Viable	Northern Alberta	NAB3	Yes	Yes	June 2014	6/25/2014	5	2	June	16687	15129				07/18/14	33.58	Green	Original	0	0	0	0	5
318	318	Original	No	No	No	Viable	Northern Alberta	NAB3	Yes	No	June 2014	6/25/2014	5	2	June	10118	11309				07/18/14	36.26	Green	Original	0	0	0	0	5
319	319	Original	No	No	No	Viable	Northern Alberta	NAB3	No	Yes	June 2014	6/25/2014	5	2	June	15999	13814				07/18/14	27.33	Green	Original	0	0	0	0	5
320	320	Original	No	No	No	Viable	Northern Alberta	NAB3	No	No	June 2014	6/25/2014	5	2	June	18061	12751				07/18/14	16.32	Green	Original	0	0	0	0	5
321	321	Original	No	No	No	Viable	Northern Alberta	NAB3	Yes	Yes	June 2014	6/25/2014	5	2	June	10310	10474				07/18/14	26.91	Green	Original	0	0	0	0	5
322	322	Original	No	No	No	Viable	Northern Alberta	NAB3	Yes	No	June 2014	6/25/2014	5	2	June	11649	9968				08/05/14	4.22	Green	Original	0	0	0	0	5
323	323	Original	No	No	No	Viable	Northern Alberta	NAB3	No	Yes	June 2014	6/25/2014	5	2	June	5246	6932				07/28/14	50.3	Green	Original	0	0	0	0	5
324	324	Original	No	No	No	Viable	Northern Alberta	NAB3	No	No	June 2014	6/25/2014	5	2	June	8239	13940				08/05/14	3.76	Green	Original	0	0	0	0	5
325	325	Original	No	No	No	Viable	Northern Alberta	NAB3	Yes	Yes	June 2014	6/25/2014	5	2	June	5525	4428				07/14/14	8.98	Qeenless	Qeenless	1	0	1	0	5
401	401	Original	Yes	No	2015	Viable	Prince Edward Island	PEI1a	Yes	Yes	June 2014	7/2/2014	0	2	June	7343	16496						QR	Original	0	0	0	0	0
402	402	Original	No	No	No	Viable	Prince Edward Island	PEI1a	Yes	No	June 2014	7/2/2014	0	2	June	6194	9108						Original	Original	0	0	0	0	0
403	403	Original	No	No	No	Viable	Prince Edward Island	PEI1a	No	Yes	June 2014	7/2/2014	0	2	June	6925	11436						Original	Original	0	0	0	0	0
404	404	Original	Yes	No	2015	Viable	Prince Edward Island	PEI1a	No	No	June 2014	7/2/2014	0	2	June	2610	3947						QR	Original	0	0	0	0	0
405	405	Original	No	No	No	Viable	Prince Edward Island	PEI1a	Yes	Yes	June 2014	7/2/2014	0	2	June	5881	14117						Original	Original	0	0	0	0	0
406	406	Original	No	No	No	Viable	Prince Edward Island	PEI1a	Yes	No	June 2014	7/2/2014	0	2	June	7030	13409						QR	Original	0	0	0	0	0
407	407	Original	No	No	No	Viable	Prince Edward Island	PEI1a	No	Yes	June 2014	7/2/2014	0	2	June	3515	11031						QR	Original	0	0	0	0	0
408	408	Original	Yes	2014	2015	Viable	Prince Edward Island	PEI1a	No	No	June 2014	7/2/2014	0	2	June	7117	11233						Original	Original	0	0	0	0	0
409	409	Original	Yes	2014	2015	Viable	Prince Edward Island	PEI1a	Yes	Yes	June 2014	7/2/2014	0	2	June	4611	15079						Original	Original	0	0	0	0	0
410	410	Original	Yes	2014	No	Viable	Prince Edward Island	PEI1a	Yes	No	June 2014	7/2/2014	0	2	June	8491	12043						QR	QR	0	0	0	0	0
411	411	Original	Yes	2014	No	Viable	Prince Edward Island	PEI1a	No	Yes	June 2014	7/2/2014	0	2	June	5603	12043						Original	Original	0	0	0	0	0
412	412	Original	No	No	No	Viable	Prince Edward Island	PEI1a	No	No	June 2014	7/2/2014	0	2	June	4559	10930						Original	Original	0	0	0	0	0
413	413	Original	Yes	2014	No	Viable	Prince Edward Island	PEI1a	Yes	Yes	June 2014	7/2/2014	0	2	June	12911	14978						Original	Original	0	0	0	0	0
414	414	Original	No	No	No	Viable	Prince Edward Island	PEI1a	Yes	No	June 2014	7/2/2014	0	2	June	10214	15686						QR	Original	0	0	0	0	0
415	415	Original	No	No	No	Viable	Prince Edward Island	PEI1a	No	Yes	June 2014	7/2/2014	0	2	June	6281	9412						QR	Original	0	0	0	0	0
416	416	Original	Yes	2014	No	Viable	Prince Edward Island	PEI1a	No	No	June 2014	7/2/2014	0	2	June	8874	12650						QR	Original	0	0	0	0	0
417	417	Original	Yes	2014	2015	Viable	Prince Edward Island	PEI1a	Yes	Yes	June 2014	7/2/2014	0	2	June	10266	13156						Original	Original	0	0	0	0	0
418	418	Original	No	No	No	Viable	Prince Edward Island	PEI1a	Yes	No	June 2014	7/2/2014	0	2	June	5794	10424						Original	Original	0	0	0	0	0
420	420	Original	No	No	No	Viable	Prince Edward Island	PEI1a	No	No	June 2014	7/2/2014	0	2	June	6368	13713						QR	Original	0	0	0	0	0
422	422	Original	Yes	No	2015	Viable	Prince Edward Island	PEI1a	Yes	No	June 2014	7/2/2014	0	2	June	7517	12346						Original	Original	0	0	0	0	0
423	423	Original	Yes	No	2015	Viable	Prince Edward Island	PEI1a	No	Yes	June 2014	7/2/2014	0	2	June	6229	13358						QR	Original	0	0	0	0	0
424	424	Original	Yes	No	2015	Viable	Prince Edward Island	PEI1a	No	No	June 2014	7/2/2014	0	2	June	4733	10626						QR	Original	0	0	0	0	0
436	436	Original	No	No	No	Viable	Prince Edward Island	PEI2a	No	No	June 2014	7/2/2014	0	2	June	5203	7843						Original	Original	0	0	0	0	0
437	437	Original	Yes	2014	No	Viable	Prince Edward Island	PEI2a	Yes	Yes	June 2014	7/2/2014	0	2	June	13920	20847						QR	Original	0	0	0	0	0
438	438	Original	No	No	No	Viable	Prince Edward Island	PEI2a	Yes	No	June 2014	7/2/2014	0	2	June	7412	14117						QR	Original	0	0	0	0	0
439	439	Original	No	No	No	Viable	Prince Edward Island	PEI2a	No	Yes	June 2014	7/2/2014	0	2	June	2227	5566						Original	Original	0	0	0	0	0
441	441	Original	Yes	2014	No	Viable	Prince Edward Island	PEI2a	Yes	Yes	June 2014	7/2/2014	0	2	June	9866	18773						Original	Original	0	0	0	0	0
447	447	Original	No	No	No	Viable	Prince Edward Island	PEI1a	No	Yes	June 2014	7/2/2014	0	2	June	6960	6072						QR	QR	0	0	0	0	0
448	448	Original	Yes	2014	No	Viable	Prince Edward Island	PEI1a	No	No	June 2014	7/2/2014	0	2	June	5951	14978						QR	Original	0	0	0	0	0
449	449	Original	Yes	2014	No	Viable	Prince Edward Island	PEI1a	Yes	Yes	June 2014	7/2/2014	0	2	June	8265	15484						QR	Original	0	0	0	0	0
450	450	Original	Yes	2014	2015	Viable	Prince Edward Island	PEI1a	Yes	No	June 2014	7/2/2014	0	2	June	7969	14421						QR	Original	0	0	0	0	0
451	451	Original	No	No	No	Viable	Prince Edward Island	PEI1a	No	Yes	June 2014	7/2/2014	0	2	June	12563	18368						QR	QR	0	0	0	0	0
453	453	Original	No	No	No	Viable	Prince Edward Island	PEI1a	Yes	Yes	June 2014	7/2/2014	0	2	June	4037	6679						QR	Original	0	0	0	0	0
454	454	Original	Yes	No	2015	Viable	Prince Edward Island	PEI1a	Yes	No	June 2014	7/2/2014	0	2	June	3515	7489						QR	Original	0	0	0	0	0
455	455	Original	No	No	No	Viable	Prince Edward Island	PEI1b	No	Yes	June 2014	7/2/2014	0	2	June	3480	9816						Original	Original	0	0	0	0	0
457	457	Original	Yes	2014	No	Viable	Prince Edward Island	PEI1b	Yes	Yes	June 2014	7/2/2014	0	2	June	4976	12245						QR	Original	0	0	0	0	0
459	459	Original	Yes	2014	No	Viable	Prince Edward Island	PEI1b	No	Yes	June 2014	7/2/2014	0	2	June	8213	13257						Original	Original	0	0	0	0	0
460	460	Original	Yes	2014	No	Viable	Prince Edward Island	PEI1b	No	No	June 2014	7/2/2014	0	2	June	8004	9513						Original	Original	0	0	0	0	0
462	462	Original	Yes	2014	No	Viable	Prince Edward Island	PEI1b	Yes	No	June 2014	7/2/2014	0	2	June	4385	5161						QR	QR	0	0	0	0	0
463	463	Original	No	No	No	Viable	Prince Edward Island	PEI1b	No	Yes	June 2014	7/2/2014	0	2	June	7134	10828						Original	Original	0	0	0	0	0
465	465	Original	Yes	2014	No	Viable	Prince Edward Island	PEI1b	Yes	Yes	June 2014	7/2/2014	0	2	June	6473	12802						Original	Original	0	0	0	0	0
468	468	Original	No	No	No	Viable	Prince Edward Island	PEI2a	No	No	June 2014	7/2/2014	0	2	June	4454	7489						QR	Original	0	0	0	0	0
470	470	Original	Yes	2014	No	Viable	Prince Edward Island	PEI2a	Yes	No	June 2014	7/2/2014	0	2	June	10336	19532						QR	Original	0	0	0	0	0
471	471	Original	Yes	2014	No	Viable	Prince Edward Island	PEI2a	No	Yes	June 2014	7/2/2014	0	2	June	8683	8096						Original	Original	0	0	0	0	0
472	472	Original	No	No	No	Viable	Prince Edward Island	PEI2a	No	No	June 2014	7/2/2014	0	2	June	1810	9715						Original	Original	0	0	0	0	0
475	475	Original	No	No	No	Viable	Prince Edward Island	PEI2a	No	Yes	June 2014	7/2/2014	0	2	June	1270	5111						Original	Original	0	0	0	0	0
476	476	Original	Yes	2014	No	Viable	Prince Edward Island	PEI2a	No	No	June 2014	7/2/2014	0	2	June	5359	10727						QR	Original	0	0	0	0	0
477	477	Original	Yes	2014	No	Viable	Prince Edward Island	PEI2a	Yes	Yes	June 2014	7/2/2014	0	2	June	10196	10474						QR	Original	0	0	0	0	0
478	478	Original	Yes	2014	No	Viable	Prince Edward Island	PEI2a	Yes	No	June 2014	7/2/2014	0	2	June	6977	8096						QR	Original	0	0	0	0	0
479	479	Original	Yes	2014	No	Viable	Prince Edward Island	PEI2a	No	Yes	June 2014	7/2/2014	0	2	June	11588	13156						QR	QR	0	0	0	0	0
480	480	Original	No	No	No	Viable	Prince Edward Island	PEI2a	No	No	June 2014	7/2/2014	0	2	June	6299	4149						Original	Original	0	0	0	0	0
481	481	Original	Yes	2014	No	Viable	Prince Edward Island	PEI1b	Yes	Yes	June 2014	7/2/2014	0	2	June	6595	13561						Original	Original	0	0	0	0	0
482	482	Original	Yes	2014	No	Viable	Prince Edward Island	PEI1b	Yes	No	June 2014	7/2/2014	0	2	June	8004	13940						Original	Original	0	0	0	0	0
483	483	Original	Yes	2014	No	Viable	Prince Edward Island	PEI1b	No	Yes	June 2014	7/2/2014	0	2	June	5533	15231						QR	Original	0	0	0	0	0
484	484	Original	No	No	No	Viable	Prince Edward Island	PEI1b	No	No	June 2014	7/2/2014	0	2	June	6943	14978						Original	Original	0	0	0	0	0
485	485	Original	Yes	2014	No	Viable	Prince Edward Island	PEI1b	Yes	Yes	June 2014	7/2/2014	0	2	June	11223	18014						Original	Original	0	0	0	0	0
487	487	Original	No	No	No	Viable	Prince Edward Island	PEI1b	No	Yes	June 2014	7/2/2014	0	2	June	6438	7286						QR	Original	0	0	0	0	0
489	489	Original	Yes	2014	No	Viable	Prince Edward Island	PEI1b	Yes	Yes	June 2014	7/2/2014	0	2	June	6873	14573						Original	Original	0	0	0	0	0
490	490	Original	No	No	No	Viable	Prince Edward Island	PEI1b	Yes	No	June 2014	7/2/2014	0	2	June	6038	8298						QR	QR	0	0	0	0	0
491	491	Original	Yes	2014	No	Viable	Prince Edward Island	PEI1b	No	Yes	June 2014	7/2/2014	0	2	June	6508	10322						Original	Original	0	0	0	0	0
496	496	Original	No	No	No	Viable	Prince Edward Island	PEI1b	No	No	June 2014	7/2/2014	0	2	June	7378	11537						Original	Original	0	0	0	0	0
498	498	Original	No	No	No	Viable	Prince Edward Island	PEI1b	Yes	No	June 2014	7/2/2014	0	2	June	5150	12043						QR	Original	0	0	0	0	0
499	499	Original	Yes	2014	No	Viable	Prince Edward Island	PEI1b	No	Yes	June 2014	7/2/2014	0	2	June	8909	17609						Original	Original	0	0	0	0	0
501	501	Original	Yes	2014	No	Viable	Prince Edward Island	PEI1b	Yes	Yes	June 2014	7/2/2014	0	2	June	6647	12954						QR	Original	0	0	0	0	0
503	503	Original	Yes	2014	No	Viable	Prince Edward Island	PEI1b	No	Yes	June 2014	7/2/2014	0	2	June	6664	11942						Original	Original	0	0	0	0	0
504	504	Original	No	No	No	Viable	Prince Edward Island	PEI1b	No	No	June 2014	7/2/2014	0	2	June	6334	6831						Original	Original	0	0	0	0	0
505	505	Original	No	No	No	Viable	Prince Edward Island	PEI1b	Yes	Yes	June 2014	7/2/2014	0	2	June	4907	10525						QR	QR	0	0	0	0	0
506	506	Original	No	No	No	Viable	Prince Edward Island	PEI1b	Yes	No	June 2014	7/2/2014	0	2	June	8926	9412						Original	Original	0	0	0	0	0
507	507	Original	No	No	No	Viable	Prince Edward Island	PEI1b	No	Yes	June 2014	7/2/2014	0	2	June	9274	11132						QR	QR	0	0	0	0	0
512	512	Original	No	No	No	Viable	Prince Edward Island	PEI2a	No	No	June 2014	7/2/2014	0	2	June	5881	15079						Original	Original	0	0	0	0	0
513	513	Original	No	No	No	Viable	Prince Edward Island	PEI2a	Yes	Yes	June 2014	7/2/2014	0	2	June	2714	10828						QR	QR	0	0	0	0	0
514	514	Original	No	No	No	Viable	Prince Edward Island	PEI2a	Yes	No	June 2014	7/2/2014	0	2	June	5951	2024						Original	Original	0	0	0	0	0
516	516	Original	Yes	2014	No	Viable	Prince Edward Island	PEI2a	No	No	June 2014	7/2/2014	0	2	June	7552	15686						Original	Original	0	0	0	0	0
517	517	Original	No	No	No	Viable	Prince Edward Island	PEI2a	Yes	Yes	June 2014	7/2/2014	0	2	June	2645	4756						Original	Original	0	0	0	0	0
518	518	Original	Yes	2014	No	Viable	Prince Edward Island	PEI2a	Yes	No	June 2014	7/2/2014	0	2	June	7969	16192						QR	Original	0	0	0	0	0
519	519	Original	No	No	No	Viable	Prince Edward Island	PEI2a	No	Yes	June 2014	7/2/2014	0	2	June	8195	18216						Original	Original	0	0	0	0	0
408sp1 (2014)	408	2014	Yes	2014	2015	Not Viable	Prince Edward Island	PEI2b	No	No	June 2014	7/2/2014		2	June														0
409sp1 (2014)	409	2014	Yes	2014	2015	Not Viable	Prince Edward Island	PEI2b	Yes	Yes	June 2014	7/2/2014		2	June														0
410sp1 (2014)	410	2014	Yes	2014	No	Not Viable	Prince Edward Island	PEI2b	Yes	No	June 2014	7/2/2014		2	June														0
411sp1 (2014)	411	2014	Yes	2014	No	Not Viable	Prince Edward Island	PEI2b	No	Yes	June 2014	7/2/2014		2	June														0
413sp1 (2014)	413	2014	Yes	2014	No	Not Viable	Prince Edward Island	PEI2b	Yes	Yes	June 2014	7/2/2014		2	June														0
416sp1 (2014)	416	2014	Yes	2014	No	Not Viable	Prince Edward Island	PEI2b	No	No	June 2014	7/2/2014		2	June														0
417sp1 (2014)	417	2014	Yes	2014	2015	Not Viable	Prince Edward Island	PEI2b	Yes	Yes	June 2014	7/2/2014		2	June														0
437sp1 (2014)	437	2014	Yes	2014	No	Not Viable	Prince Edward Island	PEI2b	Yes	Yes	June 2014	7/2/2014		2	June														0
441sp1 (2014)	441	2014	Yes	2014	No	Not Viable	Prince Edward Island	PEI2b	Yes	Yes	June 2014	7/2/2014		2	June														0
448sp1 (2014)	448	2014	Yes	2014	No	Not Viable	Prince Edward Island	PEI2b	No	No	June 2014	7/2/2014		2	June														0
449sp1 (2014)	449	2014	Yes	2014	No	Not Viable	Prince Edward Island	PEI2b	Yes	Yes	June 2014	7/2/2014		2	June														0
450sp1 (2014)	450	2014	Yes	2014	2015	Not Viable	Prince Edward Island	PEI2b	Yes	No	June 2014	7/2/2014		2	June														0
457sp1 (2014)	457	2014	Yes	2014	No	Not Viable	Prince Edward Island	PEI2b	Yes	Yes	June 2014	7/2/2014		2	June														0
459sp1 (2014)	459	2014	Yes	2014	No	Not Viable	Prince Edward Island	PEI2b	No	Yes	June 2014	7/2/2014		2	June														0
460sp1 (2014)	460	2014	Yes	2014	No	Not Viable	Prince Edward Island	PEI2b	No	No	June 2014	7/2/2014		2	June														0
462sp1 (2014)	462	2014	Yes	2014	No	Not Viable	Prince Edward Island	PEI2b	Yes	No	June 2014	7/2/2014		2	June														0
465sp1 (2014)	465	2014	Yes	2014	No	Not Viable	Prince Edward Island	PEI2b	Yes	Yes	June 2014	7/2/2014		2	June														0
470sp1 (2014)	470	2014	Yes	2014	No	Not Viable	Prince Edward Island	PEI2b	Yes	No	June 2014	7/2/2014		2	June														0
471sp1 (2014)	471	2014	Yes	2014	No	Not Viable	Prince Edward Island	PEI2b	No	Yes	June 2014	7/2/2014		2	June														0
476sp1 (2014)	476	2014	Yes	2014	No	Not Viable	Prince Edward Island	PEI2b	No	No	June 2014	7/2/2014		2	June														0
477sp1 (2014)	477	2014	Yes	2014	No	Not Viable	Prince Edward Island	PEI2b	Yes	Yes	June 2014	7/2/2014		2	June														0
478sp1 (2014)	478	2014	Yes	2014	No	Not Viable	Prince Edward Island	PEI2b	Yes	No	June 2014	7/2/2014		2	June														0
479sp1 (2014)	479	2014	Yes	2014	No	Not Viable	Prince Edward Island	PEI2b	No	Yes	June 2014	7/2/2014		2	June														0
481sp1 (2014)	481	2014	Yes	2014	No	Not Viable	Prince Edward Island	PEI2b	Yes	Yes	June 2014	7/2/2014		2	June														0
482sp1 (2014)	482	2014	Yes	2014	No	Not Viable	Prince Edward Island	PEI2b	Yes	No	June 2014	7/2/2014		2	June														0
483sp1 (2014)	483	2014	Yes	2014	No	Not Viable	Prince Edward Island	PEI2b	No	Yes	June 2014	7/2/2014		2	June														0
485sp1 (2014)	485	2014	Yes	2014	No	Not Viable	Prince Edward Island	PEI2b	Yes	Yes	June 2014	7/2/2014		2	June														0
489sp1 (2014)	489	2014	Yes	2014	No	Not Viable	Prince Edward Island	PEI2b	Yes	Yes	June 2014	7/2/2014		2	June														0
491sp1 (2014)	491	2014	Yes	2014	No	Not Viable	Prince Edward Island	PEI2b	No	Yes	June 2014	7/2/2014		2	June														0
499sp1 (2014)	499	2014	Yes	2014	No	Not Viable	Prince Edward Island	PEI2b	No	Yes	June 2014	7/2/2014		2	June														0
501sp1 (2014)	501	2014	Yes	2014	No	Not Viable	Prince Edward Island	PEI2b	Yes	Yes	June 2014	7/2/2014		2	June														0
503sp1 (2014)	503	2014	Yes	2014	No	Not Viable	Prince Edward Island	PEI2b	No	Yes	June 2014	7/2/2014		2	June														0
516sp1 (2014)	516	2014	Yes	2014	No	Not Viable	Prince Edward Island	PEI2b	No	No	June 2014	7/2/2014		2	June														0
518sp1 (2014)	518	2014	Yes	2014	No	Not Viable	Prince Edward Island	PEI2b	Yes	No	June 2014	7/2/2014		2	June														0
401sp2 (2015)	401	2015	Yes	No	2015	Not Viable	Prince Edward Island	PEI2b	Yes	Yes	June 2014	7/2/2014		2	June														0
404sp2 (2015)	404	2015	Yes	No	2015	Not Viable	Prince Edward Island	PEI2b	No	No	June 2014	7/2/2014		2	June														0
408sp2 (2015)	408	2015	Yes	2014	2015	Not Viable	Prince Edward Island	PEI2b	No	No	June 2014	7/2/2014		2	June														0
409sp2 (2015)	409	2015	Yes	2014	2015	Not Viable	Prince Edward Island	PEI2b	Yes	Yes	June 2014	7/2/2014		2	June														0
417sp2 (2015)	417	2015	Yes	2014	2015	Not Viable	Prince Edward Island	PEI2b	Yes	Yes	June 2014	7/2/2014		2	June														0
422sp2 (2015)	422	2015	Yes	No	2015	Not Viable	Prince Edward Island	PEI2b	Yes	No	June 2014	7/2/2014		2	June														0
423sp2 (2015)	423	2015	Yes	No	2015	Not Viable	Prince Edward Island	PEI2b	No	Yes	June 2014	7/2/2014		2	June														0
424sp2 (2015)	424	2015	Yes	No	2015	Not Viable	Prince Edward Island	PEI2b	No	No	June 2014	7/2/2014		2	June														0
450sp2 (2015)	450	2015	Yes	2014	2015	Not Viable	Prince Edward Island	PEI2b	Yes	No	June 2014	7/2/2014		2	June														0
454sp2a (2015)	454	2015	Yes	No	2015	Not Viable	Prince Edward Island	PEI2b	Yes	No	June 2014	7/2/2014		2	June														0
454sp2b (2015)	454	2015	Yes	No	2015	Not Viable	Prince Edward Island	PEI2b	Yes	No	June 2014	7/2/2014		2	June														0
454sp2c (2015)	454	2015	Yes	No	2015	Not Viable	Prince Edward Island	PEI2b	Yes	No	June 2014	7/2/2014		2	June														0
1	1	Original	No	No	No	Viable	Southern Alberta	SAB1	Yes	Yes	August 2014	8/20/2014	13	3	August	25152	13055			3.1297848				Original	0	0	0	0	13
2	2	Original	No	No	No	Viable	Southern Alberta	SAB1	Yes	No	August 2014	8/20/2014	13	3	August	14921	12119			28.4855776				Original	0	0	0	0	13
3	3	Original	No	No	No	Viable	Southern Alberta	SAB1	No	Yes	August 2014	8/20/2014	13	3	August	20280	11840			0				Original	0	0	0	0	13
4	4	Original	No	No	No	Viable	Southern Alberta	SAB1	No	No	August 2014	8/20/2014	13	3	August	21393	11992			6.7585208				Original	0	0	0	0	13
5	5	Original	No	No	No	Viable	Southern Alberta	SAB1	Yes	Yes	August 2014	8/20/2014	13	3	August	13859	8020			19.9126888				Original	0	0	0	0	13
6	6	Original	No	No	No	Viable	Southern Alberta	SAB1	Yes	No	August 2014	8/20/2014	13	3	August	11223	7160			1.7690088			Saw Qeen	Original	0	0	0	0	13
8	8	Original	No	No	No	Viable	Southern Alberta	SAB1	No	No	August 2014	8/20/2014	13	3	August	19227	13991			17.1911368				Original	0	0	0	0	13
9	9	Original	No	No	No	Viable	Southern Alberta	SAB1	Yes	Yes	August 2014	8/20/2014	13	3	August	20019	10474			14.9231768				Original	0	0	0	0	13
10	10	Original	No	No	No	Viable	Southern Alberta	SAB1	Yes	No	August 2014	8/20/2014	13	3	August	21089	8804			2.6761928				Original	0	0	0	0	13
11	11	Original	No	No	No	Viable	Southern Alberta	SAB1	No	Yes	August 2014	8/20/2014	13	3	August	27370	11410			28.0319856				Original	0	0	0	0	13
12	12	Original	No	No	No	Viable	Southern Alberta	SAB1	No	No	August 2014	8/20/2014	13	3	August	14755	6882			1.7690088				Original	0	0	0	0	13
13	13	Original	No	No	No	Viable	Southern Alberta	SAB1	Yes	Yes	August 2014	8/20/2014	13	3	August	14346	7742			23.9950168			Saw Qeen	Original	0	0	0	0	13
14	14	Original	No	No	No	Viable	Southern Alberta	SAB1	Yes	No	August 2014	8/20/2014	13	3	August	17148	8880			17.1911368				Original	0	0	0	0	13
15	15	Original	No	No	No	Viable	Southern Alberta	SAB1	No	Yes	August 2014	8/20/2014	13	3	August	11832	8880			4.4905608				Original	0	0	0	0	13
16	16	Original	No	No	No	Viable	Southern Alberta	SAB1	No	No	August 2014	8/20/2014	13	3	August	12650	8526			31.6607216				Original	0	0	0	0	13
17	17	Original	No	No	No	Viable	Southern Alberta	SAB1	Yes	Yes	August 2014	8/20/2014	13	3	August	16052	8804			13.1088088				Original	0	0	0	0	13
18	18	Original	No	No	No	Viable	Southern Alberta	SAB1	Yes	No	August 2014	8/20/2014	13	3	August	20784	10753			33.9286816				Original	0	0	0	0	13
19	19	Original	No	No	No	Viable	Southern Alberta	SAB1	No	Yes	August 2014	8/20/2014	13	3	August	11562	10044			35.6976904				Original	0	0	0	0	13
20	20	Original	No	No	No	Viable	Southern Alberta	SAB1	No	No	August 2014	8/20/2014	13	3	August	25413	8830			19.4137376				Original	0	0	0	0	13
21	21	Original	No	No	No	Viable	Southern Alberta	SAB1	Yes	Yes	August 2014	8/20/2014	13	3	August	22603	8324			26.2176176				Original	0	0	0	0	13
22	22	Original	No	No	No	Viable	Southern Alberta	SAB1	Yes	No	August 2014	8/20/2014	13	3	August	21185	13940			15.3767688				Original	0	0	0	0	13
23	23	Original	No	No	No	Viable	Southern Alberta	SAB1	No	Yes	August 2014	8/20/2014	13	3	August	18531	10904			17.6447288				Original	0	0	0	0	13
24	24	Original	No	No	No	Viable	Southern Alberta	SAB1	No	No	August 2014	8/20/2014	13	3	August	19819	7464						Saw Qeen, Qeen Cells	Original	0	0	0	0	13
25	25	Original	No	No	No	Viable	Southern Alberta	SAB1	Yes	Yes	August 2014	8/20/2014	13	3	August	14764	10474			28.4855776				Original	0	0	0	0	13
26	26	Original	No	No	No	Viable	Southern Alberta	SAB1	Yes	No	August 2014	8/20/2014	13	3	August	17426	6502			26.2629768			Saw Qeen	Original	0	0	0	0	13
27	27	Original	No	No	No	Viable	Southern Alberta	SAB1	No	Yes	August 2014	8/20/2014	13	3	August	18870	10753			19.0055048				Original	0	0	0	0	13
28	28	Original	No	No	No	Viable	Southern Alberta	SAB1	No	No	August 2014	8/20/2014	13	3	August	17191	10171			14.0159928				Original	0	0	0	0	13
29	29	Original	No	No	No	Viable	Southern Alberta	SAB1	Yes	Yes	August 2014	8/20/2014	13	3	August	17278	12726			6.7585208				Original	0	0	0	0	13
30	30	Original	No	No	No	Viable	Southern Alberta	SAB1	Yes	No	August 2014	8/20/2014	13	3	August	14155	9083			46.6292576			Not Seen	Original	0	0	0	0	13
31	31	Original	No	No	No	Viable	Southern Alberta	SAB1	No	Yes	August 2014	8/20/2014	13	3	August	21689	8374			12.6552168				Original	0	0	0	0	13
32	32	Original	No	No	No	Viable	Southern Alberta	SAB1	No	No	August 2014	8/20/2014	13	3	August	17061	7868			19.9126888			Not Seen	Original	0	0	0	0	13
33	33	Original	No	No	No	Viable	Southern Alberta	SAB1	Yes	Yes	August 2014	8/20/2014	13	3	August	24491	1923			17.1911368			Emerge Qeen Cell, less broo than expecte	2014	1	0	1	0	13
34	34	Original	No	No	No	Viable	Southern Alberta	SAB1	Yes	No	August 2014	8/20/2014	13	3	August	20228	10930			27.1248016				Original	0	0	0	0	13
35	35	Original	No	No	No	Viable	Southern Alberta	SAB1	No	Yes	August 2014	8/20/2014	13	3	August	15799	12346			28.9391696			Not Seen	Original	0	0	0	0	13
36	36	Original	No	No	No	Viable	Southern Alberta	SAB1	No	No	August 2014	8/20/2014	13	3	August	10188	7944			17.6447288			New Qeen, marke	2014	1	0	1	0	13
37	37	Original	No	No	No	Viable	Southern Alberta	SAB1	Yes	Yes	August 2014	8/20/2014	13	3	August	14268	9563			9.4800728			No Open Broo	2014	0	0	0	0	13
38	38	Original	No	No	No	Not Viable	Southern Alberta	SAB1	Yes	No	August 2014	8/20/2014	13	3	August													1	5
39	39	Original	No	No	No	Viable	Southern Alberta	SAB1	No	Yes	August 2014	8/20/2014	13	3	August	16460	10398			5.3977448				Original	0	0	0	0	13
40	40	Original	No	No	No	Viable	Southern Alberta	SAB1	No	No	August 2014	8/20/2014	13	3	August	21907	12574			30.2999456				Original	0	0	0	0	13
41	41	Original	No	No	No	Viable	Southern Alberta	SAB2	Yes	Yes	August 2014	8/20/2014	13	3	August	21167	12979			12.2016248				Original	0	0	0	0	13
43	43	Original	No	No	No	Viable	Southern Alberta	SAB2	No	Yes	August 2014	8/20/2014	13	3	August	10675	8324			21.6363384				Original	0	0	0	0	13
44	44	Original	No	No	No	Viable	Southern Alberta	SAB2	No	No	August 2014	8/20/2014	13	3	August	28649	12979			56.5629224			Not Seen	Original	0	0	0	0	13
45	45	Original	No	No	No	Viable	Southern Alberta	SAB2	Yes	Yes	August 2014	8/20/2014	13	3	August	13407	8956			46.1303064				Original	0	0	0	0	13
46	46	Original	No	No	No	Viable	Southern Alberta	SAB2	Yes	No	August 2014	8/20/2014	13	3	August	28701	14598			52.9341864				Original	0	0	0	0	13
47	47	Original	No	No	No	Viable	Southern Alberta	SAB2	No	Yes	August 2014	8/20/2014	13	3	August	20123	11967			40.2336104				Original	0	0	0	0	13
48	48	Original	No	No	No	Viable	Southern Alberta	SAB2	No	No	August 2014	8/20/2014	13	3	August	17913	13510			32.9761384				Original	0	0	0	0	13
49	49	Original	No	No	No	Viable	Southern Alberta	SAB2	Yes	Yes	August 2014	8/20/2014	13	3	August	14660	13687			30.7535376			Not Seen	nknown 2014	0	0	0	0	13
50	50	Original	No	No	No	Viable	Southern Alberta	SAB2	Yes	No	August 2014	8/20/2014	13	3	August	19384	11486			28.4855776				Original	0	0	0	0	13
51	51	Original	No	No	No	Viable	Southern Alberta	SAB2	No	Yes	August 2014	8/20/2014	13	3	August	20149	10778			37.5120584				Original	0	0	0	0	13
52	52	Original	No	No	No	Viable	Southern Alberta	SAB2	No	No	August 2014	8/20/2014	13	3	August	15382	11967			20.3209216				Original	0	0	0	0	13
53	53	Original	No	No	No	Viable	Southern Alberta	SAB2	Yes	Yes	August 2014	8/20/2014	13	3	August	13224	11486			22.1352896			Saw Qeen	Original	0	0	0	0	13
54	54	Original	No	No	No	Viable	Southern Alberta	SAB2	Yes	No	August 2014	8/20/2014	13	3	August	14738	4377			16.2385936				Original	0	0	0	0	13
55	55	Original	No	No	No	Viable	Southern Alberta	SAB2	No	Yes	August 2014	8/20/2014	13	3	August	11684	10702			17.1911368				Original	0	0	0	0	13
56	56	Original	No	No	No	Viable	Southern Alberta	SAB2	No	No	August 2014	8/20/2014	13	3	August	15825	7666			32.0689544			Not Seen	Original	0	0	0	0	13
57	57	Original	No	No	No	Viable	Southern Alberta	SAB2	Yes	Yes	August 2014	8/20/2014	13	3	August	11458	12220			27.1248016			Not Seen	Original	0	0	0	0	13
58	58	Original	No	No	No	Viable	Southern Alberta	SAB2	Yes	No	August 2014	8/20/2014	13	3	August	17539	10980			29.8009944				Original	0	0	0	0	13
59	59	Original	No	No	No	Viable	Southern Alberta	SAB2	No	Yes	August 2014	8/20/2014	13	3	August	21350	10348			28.4402184				Original	0	0	0	0	13
60	60	Original	No	No	No	Viable	Southern Alberta	SAB2	No	No	August 2014	8/20/2014	13	3	August	11127	5237			52.0270024			Not Seen	2014	1	0	1	0	13
61	61	Original	No	No	No	Viable	Southern Alberta	SAB2	Yes	Yes	August 2014	8/20/2014	13	3	August	21045	9639			46.1303064				Original	0	0	0	0	13
62	62	Original	No	No	No	Viable	Southern Alberta	SAB2	Yes	No	August 2014	8/20/2014	13	3	August	7882	4908						Not Seen	Original	0	0	0	0	13
63	63	Original	No	No	No	Viable	Southern Alberta	SAB2	No	Yes	August 2014	8/20/2014	13	3	August	15556	9816			45.2231224				Original	0	0	0	0	13
64	64	Original	No	No	No	Viable	Southern Alberta	SAB2	No	No	August 2014	8/20/2014	13	3	August	23777	14067			49.7590424				Original	0	0	0	0	13
65	65	Original	No	No	No	Viable	Southern Alberta	SAB2	Yes	Yes	August 2014	8/20/2014	13	3	August	15782	11461			36.6048744				Original	0	0	0	0	13
66	66	Original	No	No	No	Viable	Southern Alberta	SAB2	Yes	No	August 2014	8/20/2014	13	3	August	12693	9184			19.4137376				Original	0	0	0	0	13
67	67	Original	No	No	No	Viable	Southern Alberta	SAB2	No	Yes	August 2014	8/20/2014	13	3	August	15912	9462			27.1248016				Original	0	0	0	0	13
68	68	Original	No	No	No	Viable	Southern Alberta	SAB2	No	No	August 2014	8/20/2014	13	3	August	13972	9057			14.0159928				Original	0	0	0	0	13
69	69	Original	No	No	No	Viable	Southern Alberta	SAB2	Yes	Yes	August 2014	8/20/2014	13	3	August	14181	11056			24.4032496				Original	0	0	0	0	13
70	70	Original	No	No	No	Viable	Southern Alberta	SAB2	Yes	No	August 2014	8/20/2014	13	3	August	19697	12675			29.8009944			Not Seen	Original	0	0	0	0	13
71	71	Original	No	No	No	Viable	Southern Alberta	SAB2	No	Yes	August 2014	8/20/2014	13	3	August	8761	9209			13.5624008				Original	0	0	0	0	13
72	72	Original	No	No	No	Viable	Southern Alberta	SAB2	No	No	August 2014	8/20/2014	13	3	August	11284	9741			0				Original	0	0	0	0	13
73	73	Original	No	No	No	Viable	Southern Alberta	SAB2	Yes	Yes	August 2014	8/20/2014	13	3	August	18044	9994			25.7640256			Saw Qeen	Original	0	0	0	0	13
74	74	Original	No	No	No	Viable	Southern Alberta	SAB2	Yes	No	August 2014	8/20/2014	13	3	August	17078	15281			28.9391696				Original	0	0	0	0	13
75	75	Original	No	No	No	Viable	Southern Alberta	SAB2	No	Yes	August 2014	8/20/2014	13	3	August	28406	10828			31.6153624				Original	0	0	0	0	13
76	76	Original	No	No	No	Not Viable	Southern Alberta	SAB2	No	No	August 2014	8/20/2014	13	3	August	26117	6173											1	5
77	77	Original	No	No	No	Viable	Southern Alberta	SAB2	Yes	Yes	August 2014	8/20/2014	13	3	August	18253	12650			53.8413704				Original	0	0	0	0	13
78	78	Original	No	No	No	Viable	Southern Alberta	SAB2	Yes	No	August 2014	8/20/2014	13	3	August	22594	14902			58.3319312				Original	0	0	0	0	13
79	79	Original	No	No	No	Viable	Southern Alberta	SAB2	No	Yes	August 2014	8/20/2014	13	3	August	22081	12422			57.8783392			Not Seen	2014	0	0	0	0	13
80	80	Original	No	No	No	Viable	Southern Alberta	SAB2	No	No	August 2014	8/20/2014	13	3	August	12902	7843			62.9132104			Qeenless	2014	1	0	1	0	13
81	81	Original	No	No	No	Viable	Southern Alberta	SAB3	Yes	Yes	August 2014	8/20/2014	13	3	August	10544	9412			16.2385936				Original	0	0	0	0	13
82	82	Original	No	No	No	Viable	Southern Alberta	SAB3	Yes	No	August 2014	8/20/2014	13	3	August	10344	13713			40.6872024			Not Seen	nknown 2014	1	0	1	0	13
83	83	Original	No	No	No	Viable	Southern Alberta	SAB3	No	Yes	August 2014	8/20/2014	13	3	August	8143	14674			1.7690088				Original	0	0	0	0	13
84	84	Original	No	No	No	Viable	Southern Alberta	SAB3	No	No	August 2014	8/20/2014	13	3	August	11214	11689			17.5993696				Original	0	0	0	0	13
85	85	Original	No	No	No	Viable	Southern Alberta	SAB3	Yes	Yes	August 2014	8/20/2014	13	3	August	14599	13030			7.6657048			Saw Qeen	Original	0	0	0	0	13
86	86	Original	No	No	No	Viable	Southern Alberta	SAB3	Yes	No	August 2014	8/20/2014	13	3	August	14512	11815			27.5330344				Original	0	0	0	0	13
87	87	Original	No	No	No	Viable	Southern Alberta	SAB3	No	Yes	August 2014	8/20/2014	13	3	August	20567	10740			35.2894576			Saw Qeen	Original	0	0	0	0	13
88	88	Original	No	No	No	Viable	Southern Alberta	SAB3	No	No	August 2014	8/20/2014	13	3	August	5672	13257			0.8618248			Not Seen	Original	0	0	0	0	13
89	89	Original	No	No	No	Viable	Southern Alberta	SAB3	Yes	Yes	August 2014	8/20/2014	13	3	August	15486	13485			44.7695304				Original	0	0	0	0	13
90	90	Original	No	No	No	Viable	Southern Alberta	SAB3	Yes	No	August 2014	8/20/2014	13	3	August	11475	7084			9.4800728				Original	0	0	0	0	13
91	91	Original	No	No	No	Viable	Southern Alberta	SAB3	No	Yes	August 2014	8/20/2014	13	3	August	9901	10095			18.0529616				Original	0	0	0	0	13
92	92	Original	No	No	No	Viable	Southern Alberta	SAB3	No	No	August 2014	8/20/2014	13	3	August	8761	13864			18.9601456				Original	0	0	0	0	13
93	93	Original	No	No	No	Viable	Southern Alberta	SAB3	Yes	Yes	August 2014	8/20/2014	13	3	August	12006	11385			17.5993696				Original	0	0	0	0	13
94	94	Original	No	No	No	Viable	Southern Alberta	SAB3	Yes	No	August 2014	8/20/2014	13	3	August	12032	9639			1.7690088			Saw Qeen	Original	0	0	0	0	13
95	95	Original	No	No	No	Viable	Southern Alberta	SAB3	No	Yes	August 2014	8/20/2014	13	3	August	19401	11006			53.8413704			Not Seen	nknown 2014	1	0	1	0	13
96	96	Original	No	No	No	Viable	Southern Alberta	SAB3	No	No	August 2014	8/20/2014	13	3	August	20576	10069			44.3159384				Original	0	0	0	0	13
97	97	Original	No	No	No	Viable	Southern Alberta	SAB3	Yes	Yes	August 2014	8/20/2014	13	3	August	13894	11284			35.2894576				Original	0	0	0	0	13
98	98	Original	No	No	No	Viable	Southern Alberta	SAB3	Yes	No	August 2014	8/20/2014	13	3	August	13033	9386			38.8728344				Original	0	0	0	0	13
99	99	Original	No	No	No	Viable	Southern Alberta	SAB3	No	Yes	August 2014	8/20/2014	13	3	August	8222	9057			31.6607216				Original	0	0	0	0	13
100	100	Original	No	No	No	Viable	Southern Alberta	SAB3	No	No	August 2014	8/20/2014	13	3	August	11789	12422			27.0794424			Saw Qeen	Original	0	0	0	0	13
101	101	Original	No	No	No	Viable	Southern Alberta	SAB3	Yes	Yes	August 2014	8/20/2014	13	3	August	12667	11436			21.6816976				Original	0	0	0	0	13
102	102	Original	No	No	No	Viable	Southern Alberta	SAB3	Yes	No	August 2014	8/20/2014	13	3	August	12258	11765			24.4032496				Original	0	0	0	0	13
103	103	Original	No	No	No	Viable	Southern Alberta	SAB3	No	Yes	August 2014	8/20/2014	13	3	August	13181	8830			25.3104336				Original	0	0	0	0	13
104	104	Original	No	No	No	Viable	Southern Alberta	SAB3	No	No	August 2014	8/20/2014	13	3	August	19105	10424			14.9231768			Not Seen	Original	0	0	0	0	13
105	105	Original	No	No	No	Viable	Southern Alberta	SAB3	Yes	Yes	August 2014	8/20/2014	13	3	August	10440	12751			30.2545864				Original	0	0	0	0	13
106	106	Original	No	No	No	Viable	Southern Alberta	SAB3	Yes	No	August 2014	8/20/2014	13	3	August	13955	11006			5.8513368				Original	0	0	0	0	13
107	107	Original	No	No	No	Viable	Southern Alberta	SAB3	No	Yes	August 2014	8/20/2014	13	3	August	18757	11714			33.8833224				Original	0	0	0	0	13
108	108	Original	No	No	No	Viable	Southern Alberta	SAB3	No	No	August 2014	8/20/2014	13	3	August	17270	12928			39.7800184				Original	0	0	0	0	13
109	109	Original	No	No	No	Viable	Southern Alberta	SAB3	Yes	Yes	August 2014	8/20/2014	13	3	August	15286	13839			27.5783936				Original	0	0	0	0	13
111	111	Original	No	No	No	Viable	Southern Alberta	SAB3	No	Yes	August 2014	8/20/2014	13	3	August	20036	9943			29.3927616				Original	0	0	0	0	13
112	112	Original	No	No	No	Viable	Southern Alberta	SAB3	No	No	August 2014	8/20/2014	13	3	August	8561	10525			20.7745136				Original	0	0	0	0	13
113	113	Original	No	No	No	Viable	Southern Alberta	SAB3	Yes	Yes	August 2014	8/20/2014	13	3	August	13320	10955			0.8618248				Original	0	0	0	0	13
114	114	Original	No	No	No	Viable	Southern Alberta	SAB3	Yes	No	August 2014	8/20/2014	13	3	August	17061	9209			35.7430496			Not Seen	nknown 2014	1	0	1	0	13
115	115	Original	No	No	No	Viable	Southern Alberta	SAB3	No	Yes	August 2014	8/20/2014	13	3	August	9022	10651			18.5519128				Original	0	0	0	0	13
116	116	Original	No	No	No	Viable	Southern Alberta	SAB3	No	No	August 2014	8/20/2014	13	3	August	14164	15028			18.0529616				Original	0	0	0	0	13
117	117	Original	No	No	No	Viable	Southern Alberta	SAB3	Yes	Yes	August 2014	8/20/2014	13	3	August	15251	11967			19.4137376				Original	0	0	0	0	13
118	118	Original	No	No	No	Viable	Southern Alberta	SAB3	Yes	No	August 2014	8/20/2014	13	3	August	10475	6452			23.9496576				Original	0	0	0	0	13
119	119	Original	No	No	No	Viable	Southern Alberta	SAB3	No	Yes	August 2014	8/20/2014	13	3	August	5951	9285			0				2014	0	0	0	0	13
120	120	Original	No	No	No	Viable	Southern Alberta	SAB3	No	No	August 2014	8/20/2014	13	3	August	13398	7742			8.5728888				Original	0	0	0	0	13
201	201	Original	No	No	No	Viable	Northern Alberta	NAB1	Yes	Yes	August 2014	8/18/2014	13	3	August	22637	9994			69.42316278			Unmarked	2014	1	0	1	0	13
202	202	Original	No	No	No	Viable	Northern Alberta	NAB1	Yes	No	August 2014	8/18/2014	13	3	August	25134	0			152.973902			Qeenless	Qeenless	1	0	1	0	13
203	203	Original	No	No	No	Viable	Northern Alberta	NAB1	No	Yes	August 2014	8/18/2014	13	3	August	13572	6300			107.4994896			Unmarked	2014	1	0	1	0	13
204	204	Original	No	No	No	Not Viable	Northern Alberta	NAB1	No	No	August 2014	8/18/2014	13	3	August					44.54999187								1	5
205	205	Original	No	No	No	Viable	Northern Alberta	NAB1	Yes	Yes	August 2014	8/18/2014	13	3	August	17765	10930			146.7097965				2014	1	0	1	0	13
206	206	Original	No	No	No	Viable	Northern Alberta	NAB1	Yes	No	August 2014	8/18/2014	13	3	August	12763	10297			126.7363264			Green	Original	0	0	0	0	13
207	207	Original	No	No	No	Viable	Northern Alberta	NAB1	No	Yes	August 2014	8/18/2014	13	3	August	23708	2328			121.9355086				2014	1	0	1	0	13
208	208	Original	No	No	No	Viable	Northern Alberta	NAB1	No	No	August 2014	8/18/2014	13	3	August	19184	0			120.3869455			Unmarked	2014	1	0	1	0	13
209	209	Original	No	No	No	Not Viable	Northern Alberta	NAB1	Yes	Yes	August 2014	8/18/2014	13	3	August					82.94020438								1	5
210	210	Original	No	No	No	Not Viable	Northern Alberta	NAB1	Yes	No	August 2014	8/18/2014	13	3	August					82.73608798								1	5
211	211	Original	No	No	No	Viable	Northern Alberta	NAB1	No	Yes	August 2014	8/18/2014	13	3	August	28379	10221			76.23792899			Green	Original	0	0	0	0	13
212	212	Original	No	No	No	Viable	Northern Alberta	NAB1	No	No	August 2014	8/18/2014	13	3	August	17731	10322			47.48110338			Green	Original	0	0	0	0	13
213	213	Original	No	No	No	Viable	Northern Alberta	NAB1	Yes	Yes	August 2014	8/18/2014	13	3	August	24708	2606			55.46160102			Unmarked	2014	1	0	1	0	13
214	214	Original	No	No	No	Viable	Northern Alberta	NAB1	Yes	No	August 2014	8/18/2014	13	3	August	15991	0			8.40052384			Unmarked	2014	1	0	1	0	13
215	215	Original	No	No	No	Viable	Northern Alberta	NAB1	No	Yes	August 2014	8/18/2014	13	3	August	30459	4200			113.9314242			Unmarked	2014	1	0	1	0	13
216	216	Original	No	No	No	Viable	Northern Alberta	NAB1	No	No	August 2014	8/18/2014	13	3	August	33852	14472			75.9993396			Green	Original	0	0	0	0	13
217	217	Original	No	No	No	Viable	Northern Alberta	NAB1	Yes	Yes	August 2014	8/18/2014	13	3	August	12450	11410			68.55045178			Green	Original	0	0	0	0	13
218	218	Original	No	No	No	Not Viable	Northern Alberta	NAB1	Yes	No	August 2014	8/18/2014	13	3	August					101.0739054								1	5
219	219	Original	No	No	No	Viable	Northern Alberta	NAB1	No	Yes	August 2014	8/18/2014	13	3	August	7056	3593			59.15837582			QR	2014	1	0	1	0	13
220	220	Original	No	No	No	Viable	Northern Alberta	NAB1	No	No	August 2014	8/18/2014	13	3	August	5777	6097			46.33079406			QR	Original	0	0	0	0	13
221	221	Original	No	No	No	Viable	Northern Alberta	NAB1	Yes	Yes	August 2014	8/18/2014	13	3	August	10405	531			110.651954			QR	Original	0	0	0	0	13
222	222	Original	No	No	No	Viable	Northern Alberta	NAB1	Yes	No	August 2014	8/18/2014	13	3	August	18000	9791			119.3173756			Green	Original	0	0	0	0	13
223	223	Original	No	No	No	Viable	Northern Alberta	NAB1	No	Yes	August 2014	8/18/2014	13	3	August	17313	8880			88.95301994			Green	Original	0	0	0	0	13
224	224	Original	No	No	No	Viable	Northern Alberta	NAB1	No	No	August 2014	8/18/2014	13	3	August	10805	10778			71.3327851			QR	2014	1	0	1	0	13
225	225	Original	No	No	No	Viable	Northern Alberta	NAB1	Yes	Yes	August 2014	8/18/2014	13	3	August	34861	0			165.1165598			Recent Spercere	2014	1	0	1	0	13
226	226	Original	No	No	No	Not Viable	Northern Alberta	NAB1	Yes	No	August 2014	8/18/2014	13	3	August					142.6682918								1	5
227	227	Original	No	No	No	Viable	Northern Alberta	NAB1	No	Yes	August 2014	8/18/2014	13	3	August	17383	4175			123.3625091			Green	Original	0	0	0	0	13
228	228	Original	No	No	No	Viable	Northern Alberta	NAB1	No	No	August 2014	8/18/2014	13	3	August	27144	12220			154.3764085			Green	Original	0	0	0	0	13
229	229	Original	No	No	No	Viable	Northern Alberta	NAB1	Yes	Yes	August 2014	8/18/2014	13	3	August	37845	9513			134.7404108			Green	Original	0	0	0	0	13
230	230	Original	No	No	No	Viable	Northern Alberta	NAB1	Yes	No	August 2014	8/18/2014	13	3	August	27292	11537			162.1500682			Green	Original	0	0	0	0	13
231	231	Original	No	No	No	Viable	Northern Alberta	NAB1	No	Yes	August 2014	8/18/2014	13	3	August	27918	12574			190.1203652			Green	Original	0	0	0	0	13
232	232	Original	No	No	No	Viable	Northern Alberta	NAB1	No	No	August 2014	8/18/2014	13	3	August	25613	9538			174.0650228			Green	Original	0	0	0	0	13
233	233	Original	No	No	No	Viable	Northern Alberta	NAB1	Yes	Yes	August 2014	8/18/2014	13	3	August	25500	7464			63.25975469			Green	Original	0	0	0	0	13
234	234	Original	No	No	No	Viable	Northern Alberta	NAB1	Yes	No	August 2014	8/18/2014	13	3	August	37775	11132			167.193104			Green	Original	0	0	0	0	13
235	235	Original	No	No	No	Viable	Northern Alberta	NAB1	No	Yes	August 2014	8/18/2014	13	3	August	33652	10373			115.631487			Unmarked	2014	1	0	1	0	13
236	236	Original	No	No	No	Viable	Northern Alberta	NAB1	No	No	August 2014	8/18/2014	13	3	August	42299	10247			168.1665124			Green	Original	0	0	0	0	13
237	237	Original	No	No	No	Viable	Northern Alberta	NAB1	Yes	Yes	August 2014	8/18/2014	13	3	August	24456	12979			163.9027476			Green	Original	0	0	0	0	13
238	238	Original	No	No	No	Viable	Northern Alberta	NAB1	Yes	No	August 2014	8/18/2014	13	3	August	32094	1417			186.598677			Virgin	2014	1	0	1	0	13
239	239	Original	No	No	No	Viable	Northern Alberta	NAB1	No	Yes	August 2014	8/18/2014	13	3	August	30293	0			181.1029563			Brooless	Qeenless	1	0	1	0	13
240	240	Original	No	No	No	Viable	Northern Alberta	NAB1	No	No	August 2014	8/18/2014	13	3	August	14068	0			80.66317254			Qeenless	Qeenless	1	0	1	0	13
241	241	Original	No	No	No	Viable	Northern Alberta	NAB2	Yes	Yes	August 2014	8/18/2014	13	3	August	29893	455			126.2546116			Unmarked	2014	1	0	1	0	13
242	242	Original	No	No	No	Not Viable	Northern Alberta	NAB2	Yes	No	August 2014	8/18/2014	13	3	August					122.0516282								1	5
243	243	Original	No	No	No	Viable	Northern Alberta	NAB2	No	Yes	August 2014	8/18/2014	13	3	August	37662	5414			144.1678669			Unmarked	2014	1	0	1	0	13
244	244	Original	No	No	No	Viable	Northern Alberta	NAB2	No	No	August 2014	8/18/2014	13	3	August	25883	3643			114.8712668			Unmarked	2014	1	0	1	0	13
245	245	Original	No	No	No	Viable	Northern Alberta	NAB2	Yes	Yes	August 2014	8/18/2014	13	3	August	16182	25			86.43921307			Virgin	2014	1	0	1	0	13
246	246	Original	No	No	No	Viable	Northern Alberta	NAB2	Yes	No	August 2014	8/18/2014	13	3	August	17557	0			84.26650739			Virgin	2014	1	0	1	0	13
247	247	Original	No	No	No	Viable	Northern Alberta	NAB2	No	Yes	August 2014	8/18/2014	13	3	August	34870	2910			161.986775			Recent Spercere	2014	1	0	1	0	13
248	248	Original	No	No	No	Viable	Northern Alberta	NAB2	No	No	August 2014	8/18/2014	13	3	August	17661	0			102.5426363			Virgin	2014	1	0	1	0	13
249	249	Original	No	No	No	Viable	Northern Alberta	NAB2	Yes	Yes	August 2014	8/18/2014	13	3	August	21254	8476			118.6642031			Green	Original	0	0	0	0	13
250	250	Original	No	No	No	Viable	Northern Alberta	NAB2	Yes	No	August 2014	8/18/2014	13	3	August	33852	3770			138.5460477			Green	Original	0	0	0	0	13
251	251	Original	No	No	No	Viable	Northern Alberta	NAB2	No	Yes	August 2014	8/18/2014	13	3	August	27022	6426			134.4392257			Virgin	2014	1	0	1	0	13
252	252	Original	No	No	No	Viable	Northern Alberta	NAB2	No	No	August 2014	8/18/2014	13	3	August	34217	13131			119.8825512			Green	Original	0	0	0	0	13
253	253	Original	No	No	No	Viable	Northern Alberta	NAB2	Yes	Yes	August 2014	8/18/2014	13	3	August	5751	76			67.03364013			Unmarked	2014	1	0	1	0	13
254	254	Original	No	No	No	Viable	Northern Alberta	NAB2	Yes	No	August 2014	8/18/2014	13	3	August	23977	9260			114.2693502			Green	2014	0	0	0	0	13
255	255	Original	No	No	No	Viable	Northern Alberta	NAB2	No	Yes	August 2014	8/18/2014	13	3	August	29711	0			126.493201			Recent Spercere	2014	1	0	1	0	13
256	256	Original	No	No	No	Viable	Northern Alberta	NAB2	No	No	August 2014	8/18/2014	13	3	August	16608	9614			112.195074			Green	Original	0	0	0	0	13
257	257	Original	No	No	No	Viable	Northern Alberta	NAB2	Yes	Yes	August 2014	8/18/2014	13	3	August	38019	9665			115.4409784			Virgin	2014	1	0	1	0	13
258	258	Original	No	No	No	Viable	Northern Alberta	NAB2	Yes	No	August 2014	8/18/2014	13	3	August	27440	11587			120.1447274			Green	Original	0	0	0	0	13
259	259	Original	No	No	No	Viable	Northern Alberta	NAB2	No	Yes	August 2014	8/18/2014	13	3	August	26057	2454			110.2546074			Unmarked	2014	1	0	1	0	13
260	260	Original	No	No	No	Viable	Northern Alberta	NAB2	No	No	August 2014	8/18/2014	13	3	August	25482	13611			43.6301073			Green	Original	0	0	0	0	13
261	261	Original	No	No	No	Not Viable	Northern Alberta	NAB2	Yes	Yes	August 2014	8/18/2014	13	3	August					81.02967488								1	5
262	262	Original	No	No	No	Viable	Northern Alberta	NAB2	Yes	No	August 2014	8/18/2014	13	3	August	35061	9336			129.7527132			Green	Original	0	0	0	0	13
263	263	Original	No	No	No	Viable	Northern Alberta	NAB2	No	Yes	August 2014	8/18/2014	13	3	August	32068	8703			148.541401			Green	Original	0	0	0	0	13
264	264	Original	No	No	No	Viable	Northern Alberta	NAB2	No	No	August 2014	8/18/2014	13	3	August	26396	9159			93.64769714			Green	2014	0	0	0	0	13
265	265	Original	No	No	No	Viable	Northern Alberta	NAB2	Yes	Yes	August 2014	8/18/2014	13	3	August	21176	0			112.1832806			Unmarked	2014	1	0	1	0	13
266	266	Original	No	No	No	Viable	Northern Alberta	NAB2	Yes	No	August 2014	8/18/2014	13	3	August	48433	253			160.3556582			Unmarked	2014	1	0	1	0	13
267	267	Original	No	No	No	Not Viable	Northern Alberta	NAB2	No	Yes	August 2014	8/18/2014	13	3	August					78.81070282								1	5
268	268	Original	No	No	No	Viable	Northern Alberta	NAB2	No	No	August 2014	8/18/2014	13	3	August	36488	13611			132.8380459			Green	Original	0	0	0	0	13
269	269	Original	No	No	No	Viable	Northern Alberta	NAB2	Yes	Yes	August 2014	8/18/2014	13	3	August	18140	11714			145.613011			Green	Original	0	0	0	0	13
270	270	Original	No	No	No	Viable	Northern Alberta	NAB2	Yes	No	August 2014	8/18/2014	13	3	August	18653	13738			132.5695195			Green	Original	0	0	0	0	13
271	271	Original	No	No	No	Viable	Northern Alberta	NAB2	No	Yes	August 2014	8/18/2014	13	3	August	26344	9842			164.8933926			Green	Original	0	0	0	0	13
272	272	Original	No	No	No	Viable	Northern Alberta	NAB2	No	No	August 2014	8/18/2014	13	3	August	25978	7261			148.8598226			Green	Original	0	0	0	0	13
273	273	Original	No	No	No	Viable	Northern Alberta	NAB2	Yes	Yes	August 2014	8/18/2014	13	3	August	19436	13232			176.3892282			Green	Original	0	0	0	0	13
274	274	Original	No	No	No	Not Viable	Northern Alberta	NAB2	Yes	No	August 2014	8/18/2014	13	3	August					109.6721953								1	5
275	275	Original	No	No	No	Viable	Northern Alberta	NAB2	No	Yes	August 2014	8/18/2014	13	3	August	32651	177			158.8379394			Unmarked	2014	1	0	1	0	13
276	276	Original	No	No	No	Viable	Northern Alberta	NAB2	No	No	August 2014	8/18/2014	13	3	August	24395	4756			111.2851685			Virgin	2014	1	0	1	0	13
277	277	Original	No	No	No	Not Viable	Northern Alberta	NAB2	Yes	Yes	August 2014	8/18/2014	13	3	August					8.89493912								1	5
278	278	Original	No	No	No	Viable	Northern Alberta	NAB2	Yes	No	August 2014	8/18/2014	13	3	August	49373	10500			165.8232562			Green	Original	0	0	0	0	13
279	279	Original	No	No	No	Viable	Northern Alberta	NAB2	No	Yes	August 2014	8/18/2014	13	3	August	19679	0			104.8786351			Unmarked	2014	1	0	1	0	13
280	280	Original	No	No	No	Viable	Northern Alberta	NAB2	No	No	August 2014	8/18/2014	13	3	August	23829	15534			160.5507028			Green	Original	0	0	0	0	13
281	281	Original	No	No	No	Viable	Northern Alberta	NAB3	Yes	Yes	August 2014	8/18/2014	13	3	August	29545	13434			114.5782464			Green	Original	0	0	0	0	13
282	282	Original	No	No	No	Viable	Northern Alberta	NAB3	Yes	No	August 2014	8/18/2014	13	3	August	47989	1037			95.31600851			Virgin	2014	1	0	1	0	13
283	283	Original	No	No	No	Viable	Northern Alberta	NAB3	No	Yes	August 2014	8/18/2014	13	3	August	34113	12701			126.9676583			Green	Original	0	0	0	0	13
284	284	Original	No	No	No	Viable	Northern Alberta	NAB3	No	No	August 2014	8/18/2014	13	3	August	16582	0			76.38579998			Virgin	2014	1	0	1	0	13
285	285	Original	No	No	No	Viable	Northern Alberta	NAB3	Yes	Yes	August 2014	8/18/2014	13	3	August	36557	253			117.1773285			Unmarked	2014	1	0	1	0	13
286	286	Original	No	No	No	Not Viable	Northern Alberta	NAB3	Yes	No	August 2014	8/18/2014	13	3	August					53.19001229								1	5
287	287	Original	No	No	No	Viable	Northern Alberta	NAB3	No	Yes	August 2014	8/18/2014	13	3	August	60395	10196			136.5647578			Green	Original	0	0	0	0	13
288	288	Original	No	No	No	Viable	Northern Alberta	NAB3	No	No	August 2014	8/18/2014	13	3	August	27161	76			94.04232218			Virgin	2014	1	0	1	0	13
289	289	Original	No	No	No	Viable	Northern Alberta	NAB3	Yes	Yes	August 2014	8/18/2014	13	3	August	22707	5895			85.4794124			Green	Original	0	0	0	0	13
290	290	Original	No	No	No	Viable	Northern Alberta	NAB3	Yes	No	August 2014	8/18/2014	13	3	August	22437	14725			114.5800608			Green	2014	0	0	0	0	13
291	291	Original	No	No	No	Viable	Northern Alberta	NAB3	No	Yes	August 2014	8/18/2014	13	3	August	20158	8096			80.78927112			Unmarked	2014	1	0	1	0	13
292	292	Original	No	No	No	Viable	Northern Alberta	NAB3	No	No	August 2014	8/18/2014	13	3	August	19636	9842			115.0019013			Green	Original	0	0	0	0	13
293	293	Original	No	No	No	Viable	Northern Alberta	NAB3	Yes	Yes	August 2014	8/18/2014	13	3	August	14268	11132			87.51331893			Green	Original	0	0	0	0	13
294	294	Original	No	No	No	Viable	Northern Alberta	NAB3	Yes	No	August 2014	8/18/2014	13	3	August	16469	6679			105.4311101			Unmarked	2014	1	0	1	0	13
295	295	Original	No	No	No	Viable	Northern Alberta	NAB3	No	Yes	August 2014	8/18/2014	13	3	August	14164	9665			124.9518954			Unmarked	2014	1	0	1	0	13
296	296	Original	No	No	No	Viable	Northern Alberta	NAB3	No	No	August 2014	8/18/2014	13	3	August	19044	12625			86.32218634			Green	Original	0	0	0	0	13
297	297	Original	No	No	No	Viable	Northern Alberta	NAB3	Yes	Yes	August 2014	8/18/2014	13	3	August	29528	14320			84.76455141			Green	2014	0	0	0	0	13
298	298	Original	No	No	No	Not Viable	Northern Alberta	NAB3	Yes	No	August 2014	8/18/2014	13	3	August					90.34010427								1	5
299	299	Original	No	No	No	Viable	Northern Alberta	NAB3	No	Yes	August 2014	8/18/2014	13	3	August	25361	11410			105.3086403			Green	Original	0	0	0	0	13
300	300	Original	No	No	No	Viable	Northern Alberta	NAB3	No	No	August 2014	8/18/2014	13	3	August	19323	4175			104.5856146			Unmarked	2014	1	0	1	0	13
301	301	Original	No	No	No	Viable	Northern Alberta	NAB3	Yes	Yes	August 2014	8/18/2014	13	3	August	38306	6780			138.8055023			Green	Original	0	0	0	0	13
302	302	Original	No	No	No	Viable	Northern Alberta	NAB3	Yes	No	August 2014	8/18/2014	13	3	August	35009	12397			132.8797764			Green	Original	0	0	0	0	13
303	303	Original	No	No	No	Viable	Northern Alberta	NAB3	No	Yes	August 2014	8/18/2014	13	3	August	35461	14446			102.275017			Green	Original	0	0	0	0	13
304	304	Original	No	No	No	Viable	Northern Alberta	NAB3	No	No	August 2014	8/18/2014	13	3	August	28875	11360			91.00597733			Green	Original	0	0	0	0	13
306	306	Original	No	No	No	Viable	Northern Alberta	NAB3	Yes	No	August 2014	8/18/2014	13	3	August	23368	10171			112.3919329				Original	0	0	0	0	13
307	307	Original	No	No	No	Viable	Northern Alberta	NAB3	No	Yes	August 2014	8/18/2014	13	3	August	24282	1240			78.64105941			Unmarked	2014	1	0	1	0	13
308	308	Original	No	No	No	Viable	Northern Alberta	NAB3	No	No	August 2014	8/18/2014	13	3	August	25047	11537			58.10332083			Green	Original	0	0	0	0	13
309	309	Original	No	No	No	Viable	Northern Alberta	NAB3	Yes	Yes	August 2014	8/18/2014	13	3	August	12946	9867			53.26258701			Green	Original	0	0	0	0	13
310	310	Original	No	No	No	Viable	Northern Alberta	NAB3	Yes	No	August 2014	8/18/2014	13	3	August	24673	9867			146.8245553			Green	Original	0	0	0	0	13
312	312	Original	No	No	No	Viable	Northern Alberta	NAB3	No	No	August 2014	8/18/2014	13	3	August	17557	14674			68.73823886			Unmarked	2014	0	0	0	0	13
313	313	Original	No	No	No	Viable	Northern Alberta	NAB3	Yes	Yes	August 2014	8/18/2014	13	3	August	33512	1189			183.5977123			Virgin	2014	1	0	1	0	13
314	314	Original	No	No	No	Viable	Northern Alberta	NAB3	Yes	No	August 2014	8/18/2014	13	3	August	12606	6679			74.88531765				Qeenless	1	0	1	0	13
315	315	Original	No	No	No	Viable	Northern Alberta	NAB3	No	Yes	August 2014	8/18/2014	13	3	August	15025	7818			99.73399459			QR	Original	0	0	0	0	13
316	316	Original	No	No	No	Not Viable	Northern Alberta	NAB3	No	No	August 2014	8/18/2014	13	3	August					93.4626316								1	5
317	317	Original	No	No	No	Viable	Northern Alberta	NAB3	Yes	Yes	August 2014	8/18/2014	13	3	August	21959	10424			119.8226771			Green	Original	0	0	0	0	13
318	318	Original	No	No	No	Viable	Northern Alberta	NAB3	Yes	No	August 2014	8/18/2014	13	3	August	16130	9513			108.9609631			Green	Original	0	0	0	0	13
319	319	Original	No	No	No	Viable	Northern Alberta	NAB3	No	Yes	August 2014	8/18/2014	13	3	August	21263	11562			125.5787596			Green	Original	0	0	0	0	13
320	320	Original	No	No	No	Viable	Northern Alberta	NAB3	No	No	August 2014	8/18/2014	13	3	August	25195	4503			145.6629061			Green	Original	0	0	0	0	13
321	321	Original	No	No	No	Viable	Northern Alberta	NAB3	Yes	Yes	August 2014	8/18/2014	13	3	August	17226	202			76.32411147			Virgin	2014	1	0	1	0	13
322	322	Original	No	No	No	Viable	Northern Alberta	NAB3	Yes	No	August 2014	8/18/2014	13	3	August	16121	1442			95.58181342			QR	2014	1	0	1	0	13
323	323	Original	No	No	No	Viable	Northern Alberta	NAB3	No	Yes	August 2014	8/18/2014	13	3	August	34165	9488			97.98040792			QR	Original	0	0	0	0	13
324	324	Original	No	No	No	Viable	Northern Alberta	NAB3	No	No	August 2014	8/18/2014	13	3	August	19314	76			69.09385499				Original	0	0	0	0	13
325	325	Original	No	No	No	Not Viable	Northern Alberta	NAB3	Yes	Yes	August 2014	8/18/2014	13	3	August					35.69496885								1	5
401	401	Original	Yes	No	2015	Viable	Prince Edward Island	PEI1a	Yes	Yes	August 2014	8/21/2014	7	3	August	15138	19835						Original	Original	0	0	0	0	7
402	402	Original	No	No	No	Viable	Prince Edward Island	PEI1a	Yes	No	August 2014	8/21/2014	7	3	August	13781	19430						QR	Original	0	0	0	0	7
403	403	Original	No	No	No	Viable	Prince Edward Island	PEI1a	No	Yes	August 2014	8/21/2014	7	3	August	6090	2429						Original	Original	0	0	0	0	7
404	404	Original	Yes	No	2015	Viable	Prince Edward Island	PEI1a	No	No	August 2014	8/21/2014	7	3	August	7934	16597						QR	Original	0	0	0	0	7
405	405	Original	No	No	No	Viable	Prince Edward Island	PEI1a	Yes	Yes	August 2014	8/21/2014	7	3	August	17574	23225						QR	Original	0	0	0	0	7
406	406	Original	No	No	No	Viable	Prince Edward Island	PEI1a	Yes	No	August 2014	8/21/2014	7	3	August	6508	5870						QR	2014	1	0	1	0	7
407	407	Original	No	No	No	Viable	Prince Edward Island	PEI1a	No	Yes	August 2014	8/21/2014	7	3	August	13607	22871						QR	Original	0	0	0	0	7
408	408	Original	Yes	2014	2015	Viable	Prince Edward Island	PEI1a	No	No	August 2014	8/21/2014	7	3	August	11240	19683						Original	Original	0	0	0	0	7
409	409	Original	Yes	2014	2015	Viable	Prince Edward Island	PEI1a	Yes	Yes	August 2014	8/21/2014	7	3	August	14651	24086						Original	Original	0	0	0	0	7
410	410	Original	Yes	2014	No	Viable	Prince Edward Island	PEI1a	Yes	No	August 2014	8/21/2014	7	3	August	15068	21050						QR	Original	0	0	0	0	7
411	411	Original	Yes	2014	No	Viable	Prince Edward Island	PEI1a	No	Yes	August 2014	8/21/2014	7	3	August	16078	22163						QR	Original	0	0	0	0	7
412	412	Original	No	No	No	Viable	Prince Edward Island	PEI1a	No	No	August 2014	8/21/2014	7	3	August	20410	23074						Original	Original	0	0	0	0	7
413	413	Original	Yes	2014	No	Viable	Prince Edward Island	PEI1a	Yes	Yes	August 2014	8/21/2014	7	3	August	12493	24996						Original	Original	0	0	0	0	7
414	414	Original	No	No	No	Viable	Prince Edward Island	PEI1a	Yes	No	August 2014	8/21/2014	7	3	August	11884	23377						Original	Original	0	0	0	0	7
415	415	Original	No	No	No	Viable	Prince Edward Island	PEI1a	No	Yes	August 2014	8/21/2014	7	3	August	6925	20594						QR	Original	0	0	0	0	7
416	416	Original	Yes	2014	No	Viable	Prince Edward Island	PEI1a	No	No	August 2014	8/21/2014	7	3	August	13990	23175						QR	Original	0	0	0	0	7
417	417	Original	Yes	2014	2015	Viable	Prince Edward Island	PEI1a	Yes	Yes	August 2014	8/21/2014	7	3	August	15347	22264						Original	Original	0	0	0	0	7
418	418	Original	No	No	No	Viable	Prince Edward Island	PEI1a	Yes	No	August 2014	8/21/2014	7	3	August	21611	28741						QR	Original	0	0	0	0	7
420	420	Original	No	No	No	Viable	Prince Edward Island	PEI1a	No	No	August 2014	8/21/2014	7	3	August	10196	23074						Original	Original	0	0	0	0	7
422	422	Original	Yes	No	2015	Viable	Prince Edward Island	PEI1a	Yes	No	August 2014	8/21/2014	7	3	August	10858	16597						QR	Original	0	0	0	0	7
423	423	Original	Yes	No	2015	Viable	Prince Edward Island	PEI1a	No	Yes	August 2014	8/21/2014	7	3	August	14668	24187						Original	Original	0	0	0	0	7
424	424	Original	Yes	No	2015	Viable	Prince Edward Island	PEI1a	No	No	August 2014	8/21/2014	7	3	August	18026	26919						Original	Original	0	0	0	0	7
436	436	Original	No	No	No	Viable	Prince Edward Island	PEI2a	No	No	August 2014	8/21/2014	7	3	August	5707	1822						Original	Original	0	0	0	0	7
437	437	Original	Yes	2014	No	Viable	Prince Edward Island	PEI2a	Yes	Yes	August 2014	8/21/2014	7	3	August	15443	23782						Original	Original	0	0	0	0	7
438	438	Original	No	No	No	Viable	Prince Edward Island	PEI2a	Yes	No	August 2014	8/21/2014	7	3	August	14094	18924						Original	Original	0	0	0	0	7
439	439	Original	No	No	No	Viable	Prince Edward Island	PEI2a	No	Yes	August 2014	8/21/2014	7	3	August	11919	17002						Original	Original	0	0	0	0	7
441	441	Original	Yes	2014	No	Viable	Prince Edward Island	PEI2a	Yes	Yes	August 2014	8/21/2014	7	3	August	10353	16293						Original	Original	0	0	0	0	7
447	447	Original	No	No	No	Viable	Prince Edward Island	PEI1a	No	Yes	August 2014	8/21/2014	7	3	August	17557	22669						QR	Original	0	0	0	0	7
448	448	Original	Yes	2014	No	Viable	Prince Edward Island	PEI1a	No	No	August 2014	8/21/2014	7	3	August	13502	19026						Original	Original	0	0	0	0	7
449	449	Original	Yes	2014	No	Viable	Prince Edward Island	PEI1a	Yes	Yes	August 2014	8/21/2014	7	3	August	9883	22011						Original	Original	0	0	0	0	7
450	450	Original	Yes	2014	2015	Viable	Prince Edward Island	PEI1a	Yes	No	August 2014	8/21/2014	7	3	August	9727	21404						QR	Original	0	0	0	0	7
451	451	Original	No	No	No	Viable	Prince Edward Island	PEI1a	No	Yes	August 2014	8/21/2014	7	3	August	21245	19026						QR	Original	0	0	0	0	7
453	453	Original	No	No	No	Viable	Prince Edward Island	PEI1a	Yes	Yes	August 2014	8/21/2014	7	3	August	10249	26110						QR	Original	0	0	0	0	7
454	454	Original	Yes	No	2015	Viable	Prince Edward Island	PEI1a	Yes	No	August 2014	8/21/2014	7	3	August	13572	26211						QR	Original	0	0	0	0	7
455	455	Original	No	No	No	Viable	Prince Edward Island	PEI1b	No	Yes	August 2014	8/21/2014	7	3	August	9553	16394						QR	Original	0	0	0	0	7
457	457	Original	Yes	2014	No	Viable	Prince Edward Island	PEI1b	Yes	Yes	August 2014	8/21/2014	7	3	August	11797	21050						Original	Original	0	0	0	0	7
459	459	Original	Yes	2014	No	Viable	Prince Edward Island	PEI1b	No	Yes	August 2014	8/21/2014	7	3	August	10283	25553						Original	Original	0	0	0	0	7
460	460	Original	Yes	2014	No	Viable	Prince Edward Island	PEI1b	No	No	August 2014	8/21/2014	7	3	August	6281	17609						Original	Original	0	0	0	0	7
462	462	Original	Yes	2014	No	Viable	Prince Edward Island	PEI1b	Yes	No	August 2014	8/21/2014	7	3	August	4072	11132						QR	Original	0	0	0	0	7
463	463	Original	No	No	No	Viable	Prince Edward Island	PEI1b	No	Yes	August 2014	8/21/2014	7	3	August	12615	17255						QR	Original	0	0	0	0	7
465	465	Original	Yes	2014	No	Viable	Prince Edward Island	PEI1b	Yes	Yes	August 2014	8/21/2014	7	3	August	13433	25654						Original	Original	0	0	0	0	7
468	468	Original	No	No	No	Viable	Prince Edward Island	PEI2a	No	No	August 2014	8/21/2014	7	3	August	15556	20544						Original	Original	0	0	0	0	7
470	470	Original	Yes	2014	No	Viable	Prince Edward Island	PEI2a	Yes	No	August 2014	8/21/2014	7	3	August	11658	15939						Original	Original	0	0	0	0	7
471	471	Original	Yes	2014	No	Viable	Prince Edward Island	PEI2a	No	Yes	August 2014	8/21/2014	7	3	August	12545	17356						QR	Original	0	0	0	0	7
472	472	Original	No	No	No	Viable	Prince Edward Island	PEI2a	No	No	August 2014	8/21/2014	7	3	August	17435	19380						QR	Original	0	0	0	0	7
475	475	Original	No	No	No	Viable	Prince Edward Island	PEI2a	No	Yes	August 2014	8/21/2014	7	3	August	6038	12954						Original	Original	0	0	0	0	7
476	476	Original	Yes	2014	No	Viable	Prince Edward Island	PEI2a	No	No	August 2014	8/21/2014	7	3	August	13937	20240						Original	Original	0	0	0	0	7
477	477	Original	Yes	2014	No	Viable	Prince Edward Island	PEI2a	Yes	Yes	August 2014	8/21/2014	7	3	August	6542	10019						QR	Original	0	0	0	0	7
478	478	Original	Yes	2014	No	Viable	Prince Edward Island	PEI2a	Yes	No	August 2014	8/21/2014	7	3	August	12702	20240						Original	Original	0	0	0	0	7
479	479	Original	Yes	2014	No	Viable	Prince Edward Island	PEI2a	No	Yes	August 2014	8/21/2014	7	3	August	5638	16445						QR	Original	0	0	0	0	7
480	480	Original	No	No	No	Viable	Prince Edward Island	PEI2a	No	No	August 2014	8/21/2014	7	3	August	13328	18874						QR	Original	0	0	0	0	7
481	481	Original	Yes	2014	No	Viable	Prince Edward Island	PEI1b	Yes	Yes	August 2014	8/21/2014	7	3	August	8561	23327						QR	Original	0	0	0	0	7
482	482	Original	Yes	2014	No	Viable	Prince Edward Island	PEI1b	Yes	No	August 2014	8/21/2014	7	3	August	6612	0						Replacement	2014	1	0	1	0	7
483	483	Original	Yes	2014	No	Viable	Prince Edward Island	PEI1b	No	Yes	August 2014	8/21/2014	7	3	August	5864	19329						QR	Original	0	0	0	0	7
484	484	Original	No	No	No	Viable	Prince Edward Island	PEI1b	No	No	August 2014	8/21/2014	7	3	August	5568	20038						Original	Original	0	0	0	0	7
485	485	Original	Yes	2014	No	Viable	Prince Edward Island	PEI1b	Yes	Yes	August 2014	8/21/2014	7	3	August	14355	24541						Original	Original	0	0	0	0	7
487	487	Original	No	No	No	Viable	Prince Edward Island	PEI1b	No	Yes	August 2014	8/21/2014	7	3	August	3619	6831						Original	Original	0	0	0	0	7
489	489	Original	Yes	2014	No	Not Viable	Prince Edward Island	PEI1b	Yes	Yes	August 2014	8/21/2014	7	3	August	8004	11132						Qeenless	Qeenless				1	0
490	490	Original	No	No	No	Viable	Prince Edward Island	PEI1b	Yes	No	August 2014	8/21/2014	7	3	August	12006	22770						Replacement	2014	1	0	1	0	7
491	491	Original	Yes	2014	No	Viable	Prince Edward Island	PEI1b	No	Yes	August 2014	8/21/2014	7	3	August	9953	20948						Original	Original	0	0	0	0	7
496	496	Original	No	No	No	Viable	Prince Edward Island	PEI1b	No	No	August 2014	8/21/2014	7	3	August	11867	20240						QR	Original	0	0	0	0	7
498	498	Original	No	No	No	Viable	Prince Edward Island	PEI1b	Yes	No	August 2014	8/21/2014	7	3	August	9379	15332						Original	Original	0	0	0	0	7
499	499	Original	Yes	2014	No	Viable	Prince Edward Island	PEI1b	No	Yes	August 2014	8/21/2014	7	3	August	11423	24743						QR	Original	0	0	0	0	7
501	501	Original	Yes	2014	No	Viable	Prince Edward Island	PEI1b	Yes	Yes	August 2014	8/21/2014	7	3	August	10927	28589						Original	Original	0	0	0	0	7
503	503	Original	Yes	2014	No	Viable	Prince Edward Island	PEI1b	No	Yes	August 2014	8/21/2014	7	3	August	7795	15990						Original	Original	0	0	0	0	7
504	504	Original	No	No	No	Viable	Prince Edward Island	PEI1b	No	No	August 2014	8/21/2014	7	3	August	12806	19279						QR	Original	0	0	0	0	7
505	505	Original	No	No	No	Viable	Prince Edward Island	PEI1b	Yes	Yes	August 2014	8/21/2014	7	3	August	18809	18924						Replacement	2014	1	0	1	0	7
506	506	Original	No	No	No	Viable	Prince Edward Island	PEI1b	Yes	No	August 2014	8/21/2014	7	3	August	1114	76						Original	Original	0	0	0	0	7
507	507	Original	No	No	No	Viable	Prince Edward Island	PEI1b	No	Yes	August 2014	8/21/2014	7	3	August	17296	8096						QR	Original	0	0	0	0	7
512	512	Original	No	No	No	Viable	Prince Edward Island	PEI2a	No	No	August 2014	8/21/2014	7	3	August	8317	14978						QR	Original	0	0	0	0	7
513	513	Original	No	No	No	Viable	Prince Edward Island	PEI2a	Yes	Yes	August 2014	8/21/2014	7	3	August	4385	5971						Replacement	2014	1	0	1	0	7
514	514	Original	No	No	No	Viable	Prince Edward Island	PEI2a	Yes	No	August 2014	8/21/2014	7	3	August	10997	11942						Original	Original	0	0	0	0	7
516	516	Original	Yes	2014	No	Viable	Prince Edward Island	PEI2a	No	No	August 2014	8/21/2014	7	3	August	13224	17558						Original	Original	0	0	0	0	7
517	517	Original	No	No	No	Viable	Prince Edward Island	PEI2a	Yes	Yes	August 2014	8/21/2014	7	3	August	6716	13864						QR	Original	0	0	0	0	7
518	518	Original	Yes	2014	No	Viable	Prince Edward Island	PEI2a	Yes	No	August 2014	8/21/2014	7	3	August	11658	3137						Original	Original	0	0	0	0	7
519	519	Original	No	No	No	Viable	Prince Edward Island	PEI2a	No	Yes	August 2014	8/21/2014	7	3	August	15016	13763						Original	Original	0	0	0	0	7
408sp1 (2014)	408	2014	Yes	2014	2015	Viable	Prince Edward Island	PEI2b	No	No	August 2014	8/21/2014	0	3	August	12041							2014	2014	0	0	0	0	0
409sp1 (2014)	409	2014	Yes	2014	2015	Viable	Prince Edward Island	PEI2b	Yes	Yes	August 2014	8/21/2014	0	3	August	13154							2014	2014	0	0	0	0	0
410sp1 (2014)	410	2014	Yes	2014	No	Viable	Prince Edward Island	PEI2b	Yes	No	August 2014	8/21/2014	0	3	August	2958							2014	2014	0	0	0	0	0
411sp1 (2014)	411	2014	Yes	2014	No	Viable	Prince Edward Island	PEI2b	No	Yes	August 2014	8/21/2014	0	3	August	7030							2014	2014	0	0	0	0	0
413sp1 (2014)	413	2014	Yes	2014	No	Not Viable	Prince Edward Island	PEI2b	Yes	Yes	August 2014	8/21/2014	0.5	3	August	4211							Qeenless	Qeenless	0	0	0	1	0
416sp1 (2014)	416	2014	Yes	2014	No	Viable	Prince Edward Island	PEI2b	No	No	August 2014	8/21/2014	0	3	August	4159							2014	2014	0	0	0	0	0
417sp1 (2014)	417	2014	Yes	2014	2015	Viable	Prince Edward Island	PEI2b	Yes	Yes	August 2014	8/21/2014	0	3	August	4246							2014	2014	0	0	0	0	0
437sp1 (2014)	437	2014	Yes	2014	No	Viable	Prince Edward Island	PEI2b	Yes	Yes	August 2014	8/21/2014	0	3	August	1810							2014	2014	0	0	0	0	0
441sp1 (2014)	441	2014	Yes	2014	No	Viable	Prince Edward Island	PEI2b	Yes	Yes	August 2014	8/21/2014	0	3	August	5638							2014	2014	0	0	0	0	0
448sp1 (2014)	448	2014	Yes	2014	No	Viable	Prince Edward Island	PEI2b	No	No	August 2014	8/21/2014	0	3	August	8978							2014	2014	0	0	0	0	0
449sp1 (2014)	449	2014	Yes	2014	No	Viable	Prince Edward Island	PEI2b	Yes	Yes	August 2014	8/21/2014	0	3	August	5986							2014	2014	0	0	0	0	0
450sp1 (2014)	450	2014	Yes	2014	2015	Viable	Prince Edward Island	PEI2b	Yes	No	August 2014	8/21/2014	0	3	August	9361							2014	2014	0	0	0	0	0
457sp1 (2014)	457	2014	Yes	2014	No	Viable	Prince Edward Island	PEI2b	Yes	Yes	August 2014	8/21/2014	0	3	August	3550							2014	2014	0	0	0	0	0
459sp1 (2014)	459	2014	Yes	2014	No	Viable	Prince Edward Island	PEI2b	No	Yes	August 2014	8/21/2014	0	3	August	10457							2014	2014	0	0	0	0	0
460sp1 (2014)	460	2014	Yes	2014	No	Viable	Prince Edward Island	PEI2b	No	No	August 2014	8/21/2014	0	3	August	1601							2014	2014	0	0	0	0	0
462sp1 (2014)	462	2014	Yes	2014	No	Viable	Prince Edward Island	PEI2b	Yes	No	August 2014	8/21/2014	0	3	August	8213							2014	2014	0	0	0	0	0
465sp1 (2014)	465	2014	Yes	2014	No	Viable	Prince Edward Island	PEI2b	Yes	Yes	August 2014	8/21/2014	0	3	August	4889							2014	2014	0	0	0	0	0
470sp1 (2014)	470	2014	Yes	2014	No	Viable	Prince Edward Island	PEI2b	Yes	No	August 2014	8/21/2014	0	3	August	6699							2014	2014	0	0	0	0	0
471sp1 (2014)	471	2014	Yes	2014	No	Viable	Prince Edward Island	PEI2b	No	Yes	August 2014	8/21/2014	0	3	August	4106							2014	2014	0	0	0	0	0
476sp1 (2014)	476	2014	Yes	2014	No	Viable	Prince Edward Island	PEI2b	No	No	August 2014	8/21/2014	0	3	August	3271							2014	2014	0	0	0	0	0
477sp1 (2014)	477	2014	Yes	2014	No	Viable	Prince Edward Island	PEI2b	Yes	Yes	August 2014	8/21/2014	0	3	August	6455							2014	2014	0	0	0	0	0
478sp1 (2014)	478	2014	Yes	2014	No	Viable	Prince Edward Island	PEI2b	Yes	No	August 2014	8/21/2014	0	3	August	3967							2014	2014	0	0	0	0	0
479sp1 (2014)	479	2014	Yes	2014	No	Viable	Prince Edward Island	PEI2b	No	Yes	August 2014	8/21/2014	0	3	August	5498							2014	2014	0	0	0	0	0
481sp1 (2014)	481	2014	Yes	2014	No	Viable	Prince Edward Island	PEI2b	Yes	Yes	August 2014	8/21/2014	0	3	August	4594							2014	2014	0	0	0	0	0
482sp1 (2014)	482	2014	Yes	2014	No	Viable	Prince Edward Island	PEI2b	Yes	No	August 2014	8/21/2014	0	3	August	6334							2014	2014	0	0	0	0	0
483sp1 (2014)	483	2014	Yes	2014	No	Viable	Prince Edward Island	PEI2b	No	Yes	August 2014	8/21/2014	0	3	August	6682							2014	2014	0	0	0	0	0
485sp1 (2014)	485	2014	Yes	2014	No	Viable	Prince Edward Island	PEI2b	Yes	Yes	August 2014	8/21/2014	0	3	August	4280							2014	2014	0	0	0	0	0
489sp1 (2014)	489	2014	Yes	2014	No	Viable	Prince Edward Island	PEI2b	Yes	Yes	August 2014	8/21/2014	0	3	August	5846							2014	2014	0	0	0	0	0
491sp1 (2014)	491	2014	Yes	2014	No	Viable	Prince Edward Island	PEI2b	No	Yes	August 2014	8/21/2014	0	3	August	6055							2014	2014	0	0	0	0	0
499sp1 (2014)	499	2014	Yes	2014	No	Viable	Prince Edward Island	PEI2b	No	Yes	August 2014	8/21/2014	0	3	August	3480							2014	2014	0	0	0	0	0
501sp1 (2014)	501	2014	Yes	2014	No	Viable	Prince Edward Island	PEI2b	Yes	Yes	August 2014	8/21/2014	0	3	August	2436							2014	2014	0	0	0	0	0
503sp1 (2014)	503	2014	Yes	2014	No	Viable	Prince Edward Island	PEI2b	No	Yes	August 2014	8/21/2014	0	3	August	5290							2014	2014	0	0	0	0	0
516sp1 (2014)	516	2014	Yes	2014	No	Viable	Prince Edward Island	PEI2b	No	No	August 2014	8/21/2014	0	3	August	7482							2014	2014	0	0	0	0	0
518sp1 (2014)	518	2014	Yes	2014	No	Viable	Prince Edward Island	PEI2b	Yes	No	August 2014	8/21/2014	0	3	August	3758							2014	2014	0	0	0	0	0
401sp2 (2015)	401	2015	Yes	No	2015	Not Viable	Prince Edward Island	PEI2b	Yes	Yes	August 2014	8/21/2014		3	August														0
404sp2 (2015)	404	2015	Yes	No	2015	Not Viable	Prince Edward Island	PEI2b	No	No	August 2014	8/21/2014		3	August														0
408sp2 (2015)	408	2015	Yes	2014	2015	Not Viable	Prince Edward Island	PEI2b	No	No	August 2014	8/21/2014		3	August														0
409sp2 (2015)	409	2015	Yes	2014	2015	Not Viable	Prince Edward Island	PEI2b	Yes	Yes	August 2014	8/21/2014		3	August														0
417sp2 (2015)	417	2015	Yes	2014	2015	Not Viable	Prince Edward Island	PEI2b	Yes	Yes	August 2014	8/21/2014		3	August														0
422sp2 (2015)	422	2015	Yes	No	2015	Not Viable	Prince Edward Island	PEI2b	Yes	No	August 2014	8/21/2014		3	August														0
423sp2 (2015)	423	2015	Yes	No	2015	Not Viable	Prince Edward Island	PEI2b	No	Yes	August 2014	8/21/2014		3	August														0
424sp2 (2015)	424	2015	Yes	No	2015	Not Viable	Prince Edward Island	PEI2b	No	No	August 2014	8/21/2014		3	August														0
450sp2 (2015)	450	2015	Yes	2014	2015	Not Viable	Prince Edward Island	PEI2b	Yes	No	August 2014	8/21/2014		3	August														0
454sp2a (2015)	454	2015	Yes	No	2015	Not Viable	Prince Edward Island	PEI2b	Yes	No	August 2014	8/21/2014		3	August														0
454sp2b (2015)	454	2015	Yes	No	2015	Not Viable	Prince Edward Island	PEI2b	Yes	No	August 2014	8/21/2014		3	August														0
454sp2c (2015)	454	2015	Yes	No	2015	Not Viable	Prince Edward Island	PEI2b	Yes	No	August 2014	8/21/2014		3	August														0
1	1	Original	No	No	No	Viable	Southern Alberta	SAB1	Yes	Yes	November 2014	10/29/14	23	4	November			19.75	56					Original	0	0	0	0	23
2	2	Original	No	No	No	Viable	Southern Alberta	SAB1	Yes	No	November 2014	10/29/14	23	4	November			17.125	60.8					Original	0	0	0	0	23
3	3	Original	No	No	No	Viable	Southern Alberta	SAB1	No	Yes	November 2014	10/29/14	23	4	November			8.25	55.75					Original	0	0	0	0	23
4	4	Original	No	No	No	Viable	Southern Alberta	SAB1	No	No	November 2014	10/29/14	23	4	November			9.25	54.55					Original	0	0	0	0	23
5	5	Original	No	No	No	Viable	Southern Alberta	SAB1	Yes	Yes	November 2014	10/29/14	23	4	November			11.375	51.95					Original	0	0	0	0	23
6	6	Original	No	No	No	Viable	Southern Alberta	SAB1	Yes	No	November 2014	10/29/14	23	4	November			7.625	47.3				QR (in't see)	Original	0	0	0	0	23
8	8	Original	No	No	No	Viable	Southern Alberta	SAB1	No	No	November 2014	10/29/14	23	4	November			13.125	59.1					Original	0	0	0	0	23
9	9	Original	No	No	No	Viable	Southern Alberta	SAB1	Yes	Yes	November 2014	10/29/14	23	4	November			12.25	50.1					Original	0	0	0	0	23
10	10	Original	No	No	No	Viable	Southern Alberta	SAB1	Yes	No	November 2014	10/29/14	23	4	November			11.75	59.8					Original	0	0	0	0	23
11	11	Original	No	No	No	Viable	Southern Alberta	SAB1	No	Yes	November 2014	10/29/14	23	4	November			7.75	56.05					Original	0	0	0	0	23
12	12	Original	No	No	No	Viable	Southern Alberta	SAB1	No	No	November 2014	10/29/14	23	4	November			9.5	55.65					Original	0	0	0	0	23
13	13	Original	No	No	No	Viable	Southern Alberta	SAB1	Yes	Yes	November 2014	10/29/14	23	4	November			9.25	55.75					Original	0	0	0	0	23
14	14	Original	No	No	No	Viable	Southern Alberta	SAB1	Yes	No	November 2014	10/29/14	23	4	November			10	63.2					Original	0	0	0	0	23
15	15	Original	No	No	No	Viable	Southern Alberta	SAB1	No	Yes	November 2014	10/29/14	23	4	November			8.75	38.5					Original	0	0	0	0	23
16	16	Original	No	No	No	Viable	Southern Alberta	SAB1	No	No	November 2014	10/29/14	23	4	November			15	62.4					Original	0	0	0	0	23
17	17	Original	No	No	No	Viable	Southern Alberta	SAB1	Yes	Yes	November 2014	10/29/14	23	4	November			13.25	49.3					Original	0	0	0	0	23
18	18	Original	No	No	No	Viable	Southern Alberta	SAB1	Yes	No	November 2014	10/29/14	23	4	November			14	67.25					Original	0	0	0	0	23
19	19	Original	No	No	No	Viable	Southern Alberta	SAB1	No	Yes	November 2014	10/29/14	23	4	November			7	60					Original	0	0	0	0	23
20	20	Original	No	No	No	Viable	Southern Alberta	SAB1	No	No	November 2014	10/29/14	23	4	November			10.5	55.15					Original	0	0	0	0	23
21	21	Original	No	No	No	Viable	Southern Alberta	SAB1	Yes	Yes	November 2014	10/29/14	23	4	November			12.5	57.35					Original	0	0	0	0	23
22	22	Original	No	No	No	Viable	Southern Alberta	SAB1	Yes	No	November 2014	10/29/14	23	4	November			11.25	58.85					Original	0	0	0	0	23
23	23	Original	No	No	No	Viable	Southern Alberta	SAB1	No	Yes	November 2014	10/29/14	23	4	November			11.75	48.9					Original	0	0	0	0	23
24	24	Original	No	No	No	Not Viable	Southern Alberta	SAB1	No	No	November 2014	10/29/14	23	4	November													1	13
25	25	Original	No	No	No	Viable	Southern Alberta	SAB1	Yes	Yes	November 2014	10/29/14	23	4	November			15	49.3					Original	0	0	0	0	23
26	26	Original	No	No	No	Viable	Southern Alberta	SAB1	Yes	No	November 2014	10/29/14	23	4	November			13.25	58.45				Not Seen	Original	0	0	0	0	23
27	27	Original	No	No	No	Viable	Southern Alberta	SAB1	No	Yes	November 2014	10/29/14	23	4	November			9	54.85					Original	0	0	0	0	23
28	28	Original	No	No	No	Viable	Southern Alberta	SAB1	No	No	November 2014	10/29/14	23	4	November			7.5	52.65					Original	0	0	0	0	23
29	29	Original	No	No	No	Viable	Southern Alberta	SAB1	Yes	Yes	November 2014	10/29/14	23	4	November			9.5	38.3					Original	0	0	0	0	23
30	30	Original	No	No	No	Viable	Southern Alberta	SAB1	Yes	No	November 2014	10/29/14	23	4	November			11.5	58.5				Not Seen	Original	0	0	0	0	23
31	31	Original	No	No	No	Viable	Southern Alberta	SAB1	No	Yes	November 2014	10/29/14	23	4	November			10.75	48.25					Original	0	0	0	0	23
32	32	Original	No	No	No	Viable	Southern Alberta	SAB1	No	No	November 2014	10/29/14	23	4	November			7.25	61.1				Not Seen	Original	0	0	0	0	23
33	33	Original	No	No	No	Viable	Southern Alberta	SAB1	Yes	Yes	November 2014	10/29/14	23	4	November			10.875	57.4				Not Seen	2014	0	0	0	0	23
34	34	Original	No	No	No	Viable	Southern Alberta	SAB1	Yes	No	November 2014	10/29/14	23	4	November			7.75	47.8					Original	0	0	0	0	23
35	35	Original	No	No	No	Viable	Southern Alberta	SAB1	No	Yes	November 2014	10/29/14	23	4	November			8.5	66.8				Not Seen	Original	0	0	0	0	23
36	36	Original	No	No	No	Viable	Southern Alberta	SAB1	No	No	November 2014	10/29/14	23	4	November			15.5	66.3				Not Seen	2014	0	0	0	0	23
37	37	Original	No	No	No	Viable	Southern Alberta	SAB1	Yes	Yes	November 2014	10/29/14	23	4	November			7.25	59.6				Not Seen	2014	0	0	0	0	23
38	38	Original	No	No	No	Not Viable	Southern Alberta	SAB1	Yes	No	November 2014	10/29/14	23	4	November													0	23
39	39	Original	No	No	No	Viable	Southern Alberta	SAB1	No	Yes	November 2014	10/29/14	23	4	November			7.5	52.2					Original	0	0	0	0	23
40	40	Original	No	No	No	Viable	Southern Alberta	SAB1	No	No	November 2014	10/29/14	23	4	November			11.375	66.55					Original	0	0	0	0	23
41	41	Original	No	No	No	Viable	Southern Alberta	SAB2	Yes	Yes	November 2014	10/29/14	23	4	November			11.625	54.9					Original	0	0	0	0	23
43	43	Original	No	No	No	Viable	Southern Alberta	SAB2	No	Yes	November 2014	10/29/14	23	4	November			11.125	53.6					Original	0	0	0	0	23
44	44	Original	No	No	No	Not Viable	Southern Alberta	SAB2	No	No	November 2014	10/29/14	23	4	November													1	13
45	45	Original	No	No	No	Viable	Southern Alberta	SAB2	Yes	Yes	November 2014	10/29/14	23	4	November			8	40.35					Original	0	0	0	0	23
46	46	Original	No	No	No	Viable	Southern Alberta	SAB2	Yes	No	November 2014	10/29/14	23	4	November			11.625	59.35					Original	0	0	0	0	23
47	47	Original	No	No	No	Viable	Southern Alberta	SAB2	No	Yes	November 2014	10/29/14	23	4	November			14.75	56.95					Original	0	0	0	0	23
48	48	Original	No	No	No	Viable	Southern Alberta	SAB2	No	No	November 2014	10/29/14	23	4	November			12.875	60.35					Original	0	0	0	0	23
49	49	Original	No	No	No	Viable	Southern Alberta	SAB2	Yes	Yes	November 2014	10/29/14	23	4	November			13.625	50.8				Not Seen	nknown 2014	0	0	0	0	23
50	50	Original	No	No	No	Viable	Southern Alberta	SAB2	Yes	No	November 2014	10/29/14	23	4	November			15.75	60.65					Original	0	0	0	0	23
51	51	Original	No	No	No	Viable	Southern Alberta	SAB2	No	Yes	November 2014	10/29/14	23	4	November			9.5	62.55					Original	0	0	0	0	23
52	52	Original	No	No	No	Viable	Southern Alberta	SAB2	No	No	November 2014	10/29/14	23	4	November			12.625	59.35					Original	0	0	0	0	23
53	53	Original	No	No	No	Viable	Southern Alberta	SAB2	Yes	Yes	November 2014	10/29/14	23	4	November			11.5	50.85				Not Seen	nknown 2014	1	0	1	0	23
54	54	Original	No	No	No	Viable	Southern Alberta	SAB2	Yes	No	November 2014	10/29/14	23	4	November			15.75	56.65					Original	0	0	0	0	23
55	55	Original	No	No	No	Viable	Southern Alberta	SAB2	No	Yes	November 2014	10/29/14	23	4	November			14	49.5					Original	0	0	0	0	23
56	56	Original	No	No	No	Not Viable	Southern Alberta	SAB2	No	No	November 2014	10/29/14	23	4	November													1	13
57	57	Original	No	No	No	Viable	Southern Alberta	SAB2	Yes	Yes	November 2014	10/29/14	23	4	November			12	54.5				Not Seen	Original	0	0	0	0	23
58	58	Original	No	No	No	Viable	Southern Alberta	SAB2	Yes	No	November 2014	10/29/14	23	4	November			19.5	65.75				Not Seen	Original	0	0	0	0	23
59	59	Original	No	No	No	Viable	Southern Alberta	SAB2	No	Yes	November 2014	10/29/14	23	4	November			14.375	57.65					Original	0	0	0	0	23
60	60	Original	No	No	No	Viable	Southern Alberta	SAB2	No	No	November 2014	10/29/14	23	4	November			9.5	52.35				Not Seen	2014	0	0	0	0	23
61	61	Original	No	No	No	Viable	Southern Alberta	SAB2	Yes	Yes	November 2014	10/29/14	23	4	November			15.5	60.6					Original	0	0	0	0	23
62	62	Original	No	No	No	Not Viable	Southern Alberta	SAB2	Yes	No	November 2014	10/29/14	23	4	November													1	13
63	63	Original	No	No	No	Viable	Southern Alberta	SAB2	No	Yes	November 2014	10/29/14	23	4	November			14	54.3					Original	0	0	0	0	23
64	64	Original	No	No	No	Viable	Southern Alberta	SAB2	No	No	November 2014	10/29/14	23	4	November			13.75	40.8					Original	0	0	0	0	23
65	65	Original	No	No	No	Viable	Southern Alberta	SAB2	Yes	Yes	November 2014	10/29/14	23	4	November			16.375	51.8					Original	0	0	0	0	23
66	66	Original	No	No	No	Viable	Southern Alberta	SAB2	Yes	No	November 2014	10/29/14	23	4	November			12.875	62.45					Original	0	0	0	0	23
67	67	Original	No	No	No	Viable	Southern Alberta	SAB2	No	Yes	November 2014	10/29/14	23	4	November			10.625	56.15					Original	0	0	0	0	23
68	68	Original	No	No	No	Viable	Southern Alberta	SAB2	No	No	November 2014	10/29/14	23	4	November			13.75	46.3					Original	0	0	0	0	23
69	69	Original	No	No	No	Viable	Southern Alberta	SAB2	Yes	Yes	November 2014	10/29/14	23	4	November			15.5	59.15					Original	0	0	0	0	23
70	70	Original	No	No	No	Viable	Southern Alberta	SAB2	Yes	No	November 2014	10/29/14	23	4	November			14	63.95				Not Seen	Original	0	0	0	0	23
71	71	Original	No	No	No	Viable	Southern Alberta	SAB2	No	Yes	November 2014	10/29/14	23	4	November			15.625	61.5					Original	0	0	0	0	23
72	72	Original	No	No	No	Viable	Southern Alberta	SAB2	No	No	November 2014	10/29/14	23	4	November			14.875	51.4					Original	0	0	0	0	23
73	73	Original	No	No	No	Viable	Southern Alberta	SAB2	Yes	Yes	November 2014	10/29/14	23	4	November			11.25	58.3				Not Seen	Original	0	0	0	0	23
74	74	Original	No	No	No	Viable	Southern Alberta	SAB2	Yes	No	November 2014	10/29/14	23	4	November			13.875	47.25					Original	0	0	0	0	23
75	75	Original	No	No	No	Viable	Southern Alberta	SAB2	No	Yes	November 2014	10/29/14	23	4	November			16.5	44.95					Original	0	0	0	0	23
76	76	Original	No	No	No	Not Viable	Southern Alberta	SAB2	No	No	November 2014	10/29/14	23	4	November													0	23
77	77	Original	No	No	No	Viable	Southern Alberta	SAB2	Yes	Yes	November 2014	10/29/14	23	4	November			17.75	58.45					Original	0	0	0	0	23
78	78	Original	No	No	No	Viable	Southern Alberta	SAB2	Yes	No	November 2014	10/29/14	23	4	November			13.75	64.7					Original	0	0	0	0	23
79	79	Original	No	No	No	Viable	Southern Alberta	SAB2	No	Yes	November 2014	10/29/14	23	4	November			12.75	55.05				Not Seen	2014	0	0	0	0	23
80	80	Original	No	No	No	Viable	Southern Alberta	SAB2	No	No	November 2014	10/29/14	23	4	November			15.5	54.35				Not Seen	2014	0	0	0	0	23
81	81	Original	No	No	No	Viable	Southern Alberta	SAB3	Yes	Yes	November 2014	10/29/14	23	4	November			12.75	59.9					Original	0	0	0	0	23
82	82	Original	No	No	No	Viable	Southern Alberta	SAB3	Yes	No	November 2014	10/29/14	23	4	November			14.125	69				Not Seen	nknown 2014	0	0	0	0	23
83	83	Original	No	No	No	Viable	Southern Alberta	SAB3	No	Yes	November 2014	10/29/14	23	4	November			8.625	44.1					Original	0	0	0	0	23
84	84	Original	No	No	No	Viable	Southern Alberta	SAB3	No	No	November 2014	10/29/14	23	4	November			11.375	64.15					Original	0	0	0	0	23
85	85	Original	No	No	No	Viable	Southern Alberta	SAB3	Yes	Yes	November 2014	10/29/14	23	4	November			15.625	54.75				Not Seen	nknown 2014	1	0	1	0	23
86	86	Original	No	No	No	Viable	Southern Alberta	SAB3	Yes	No	November 2014	10/29/14	23	4	November			15.25	69.4					Original	0	0	0	0	23
87	87	Original	No	No	No	Viable	Southern Alberta	SAB3	No	Yes	November 2014	10/29/14	23	4	November			15.375	64.25				Not Seen	nknown 2014	1	0	1	0	23
88	88	Original	No	No	No	Viable	Southern Alberta	SAB3	No	No	November 2014	10/29/14	23	4	November			9.5	71.75					2014	1	0	1	0	23
89	89	Original	No	No	No	Viable	Southern Alberta	SAB3	Yes	Yes	November 2014	10/29/14	23	4	November			12.25	58.55					Original	0	0	0	0	23
90	90	Original	No	No	No	Viable	Southern Alberta	SAB3	Yes	No	November 2014	10/29/14	23	4	November			12.5	57.75					Original	0	0	0	0	23
91	91	Original	No	No	No	Viable	Southern Alberta	SAB3	No	Yes	November 2014	10/29/14	23	4	November			14	60.75					Original	0	0	0	0	23
92	92	Original	No	No	No	Viable	Southern Alberta	SAB3	No	No	November 2014	10/29/14	23	4	November			12.75	65.65					Original	0	0	0	0	23
93	93	Original	No	No	No	Viable	Southern Alberta	SAB3	Yes	Yes	November 2014	10/29/14	23	4	November			15.375	57.65					Original	0	0	0	0	23
94	94	Original	No	No	No	Viable	Southern Alberta	SAB3	Yes	No	November 2014	10/29/14	23	4	November			12	55.75				Not Seen	nknown 2014	1	0	1	0	23
95	95	Original	No	No	No	Viable	Southern Alberta	SAB3	No	Yes	November 2014	10/29/14	23	4	November			19	58.05				Not Seen	nknown 2014	0	0	0	0	23
96	96	Original	No	No	No	Viable	Southern Alberta	SAB3	No	No	November 2014	10/29/14	23	4	November			15.75	57.15					Original	0	0	0	0	23
97	97	Original	No	No	No	Viable	Southern Alberta	SAB3	Yes	Yes	November 2014	10/29/14	23	4	November			11.5	58.6					Original	0	0	0	0	23
98	98	Original	No	No	No	Viable	Southern Alberta	SAB3	Yes	No	November 2014	10/29/14	23	4	November			16.875	61.45					Original	0	0	0	0	23
99	99	Original	No	No	No	Viable	Southern Alberta	SAB3	No	Yes	November 2014	10/29/14	23	4	November			15.75	64.75					Original	0	0	0	0	23
100	100	Original	No	No	No	Viable	Southern Alberta	SAB3	No	No	November 2014	10/29/14	23	4	November			9	52.8				Not Seen	Original	0	0	0	0	23
101	101	Original	No	No	No	Viable	Southern Alberta	SAB3	Yes	Yes	November 2014	10/29/14	23	4	November			18	67.25					Original	0	0	0	0	23
102	102	Original	No	No	No	Viable	Southern Alberta	SAB3	Yes	No	November 2014	10/29/14	23	4	November			12.25	63.15					Original	0	0	0	0	23
103	103	Original	No	No	No	Viable	Southern Alberta	SAB3	No	Yes	November 2014	10/29/14	23	4	November			13	60.9					Original	0	0	0	0	23
104	104	Original	No	No	No	Viable	Southern Alberta	SAB3	No	No	November 2014	10/29/14	23	4	November			10.25	64.3				Not Seen	Original	0	0	0	0	23
105	105	Original	No	No	No	Viable	Southern Alberta	SAB3	Yes	Yes	November 2014	10/29/14	23	4	November			15.625	54.15					Original	0	0	0	0	23
106	106	Original	No	No	No	Viable	Southern Alberta	SAB3	Yes	No	November 2014	10/29/14	23	4	November			15	53.9					Original	0	0	0	0	23
107	107	Original	No	No	No	Viable	Southern Alberta	SAB3	No	Yes	November 2014	10/29/14	23	4	November			14	58					Original	0	0	0	0	23
108	108	Original	No	No	No	Viable	Southern Alberta	SAB3	No	No	November 2014	10/29/14	23	4	November			13.375	53.15					Original	0	0	0	0	23
109	109	Original	No	No	No	Viable	Southern Alberta	SAB3	Yes	Yes	November 2014	10/29/14	23	4	November			15.25	56.05					Original	0	0	0	0	23
111	111	Original	No	No	No	Viable	Southern Alberta	SAB3	No	Yes	November 2014	10/29/14	23	4	November			11.625	57.85					Original	0	0	0	0	23
112	112	Original	No	No	No	Viable	Southern Alberta	SAB3	No	No	November 2014	10/29/14	23	4	November			9.25	53.8					Original	0	0	0	0	23
113	113	Original	No	No	No	Viable	Southern Alberta	SAB3	Yes	Yes	November 2014	10/29/14	23	4	November			15	34.8					Original	0	0	0	0	23
114	114	Original	No	No	No	Viable	Southern Alberta	SAB3	Yes	No	November 2014	10/29/14	23	4	November			13.375	58.15				Not Seen	nknown 2014	0	0	0	0	23
115	115	Original	No	No	No	Viable	Southern Alberta	SAB3	No	Yes	November 2014	10/29/14	23	4	November			10.5	48					Original	0	0	0	0	23
116	116	Original	No	No	No	Viable	Southern Alberta	SAB3	No	No	November 2014	10/29/14	23	4	November			10	59.5					Original	0	0	0	0	23
117	117	Original	No	No	No	Viable	Southern Alberta	SAB3	Yes	Yes	November 2014	10/29/14	23	4	November			17	57.3					Original	0	0	0	0	23
118	118	Original	No	No	No	Viable	Southern Alberta	SAB3	Yes	No	November 2014	10/29/14	23	4	November			9.375	62.3					Original	0	0	0	0	23
119	119	Original	No	No	No	Viable	Southern Alberta	SAB3	No	Yes	November 2014	10/29/14	23	4	November			13.375	58.3					2014	0	0	0	0	23
120	120	Original	No	No	No	Viable	Southern Alberta	SAB3	No	No	November 2014	10/29/14	23	4	November			12.875	59.45					Original	0	0	0	0	23
201	201	Original	No	No	No	Viable	Northern Alberta	NAB1	Yes	Yes	November 2014	10/22/14	22	4	November			14.375	59.99				Unmarked	2014	0	0	0	0	22
202	202	Original	No	No	No	Viable	Northern Alberta	NAB1	Yes	No	November 2014	10/22/14	22	4	November			13.125	52.13				Unmarked	2014	0	0	0	0	22
203	203	Original	No	No	No	Viable	Northern Alberta	NAB1	No	Yes	November 2014	10/22/14	22	4	November			13.25	55.18				Not Seen	2014	0	0	0	0	22
204	204	Original	No	No	No	Not Viable	Northern Alberta	NAB1	No	No	November 2014	10/22/14	22	4	November													0	22
205	205	Original	No	No	No	Viable	Northern Alberta	NAB1	Yes	Yes	November 2014	10/22/14	22	4	November			11.25	51.45				Unmarked	2014	0	0	0	0	22
206	206	Original	No	No	No	Viable	Northern Alberta	NAB1	Yes	No	November 2014	10/22/14	22	4	November			15.5	55.59				Green	Original	0	0	0	0	22
207	207	Original	No	No	No	Viable	Northern Alberta	NAB1	No	Yes	November 2014	10/22/14	22	4	November			16	55.36				Not Seen	2014	0	0	0	0	22
208	208	Original	No	No	No	Viable	Northern Alberta	NAB1	No	No	November 2014	10/22/14	22	4	November			12.875	53.86				Unmarked	2014	0	0	0	0	22
209	209	Original	No	No	No	Not Viable	Northern Alberta	NAB1	Yes	Yes	November 2014	10/22/14	22	4	November													0	22
210	210	Original	No	No	No	Not Viable	Northern Alberta	NAB1	Yes	No	November 2014	10/22/14	22	4	November													0	22
211	211	Original	No	No	No	Viable	Northern Alberta	NAB1	No	Yes	November 2014	10/22/14	22	4	November			14.125	51.72				Green	Original	0	0	0	0	22
212	212	Original	No	No	No	Viable	Northern Alberta	NAB1	No	No	November 2014	10/22/14	22	4	November			9.5	52.18				Not Seen	Original	0	0	0	0	22
213	213	Original	No	No	No	Viable	Northern Alberta	NAB1	Yes	Yes	November 2014	10/22/14	22	4	November			12.75	54.31				Unmarked	2014	0	0	0	0	22
214	214	Original	No	No	No	Viable	Northern Alberta	NAB1	Yes	No	November 2014	10/22/14	22	4	November			12.125	58.95				Not Seen	2014	0	0	0	0	22
215	215	Original	No	No	No	Viable	Northern Alberta	NAB1	No	Yes	November 2014	10/22/14	22	4	November			13.125	51.45				Unmarked	2014	0	0	0	0	22
216	216	Original	No	No	No	Viable	Northern Alberta	NAB1	No	No	November 2014	10/22/14	22	4	November			14.875	54.81				Not Seen	Original	0	0	0	0	22
217	217	Original	No	No	No	Viable	Northern Alberta	NAB1	Yes	Yes	November 2014	10/22/14	22	4	November			10.625	56.54				Green	Original	0	0	0	0	22
218	218	Original	No	No	No	Not Viable	Northern Alberta	NAB1	Yes	No	November 2014	10/22/14	22	4	November													0	22
219	219	Original	No	No	No	Viable	Northern Alberta	NAB1	No	Yes	November 2014	10/22/14	22	4	November			7.625	54.77				Not Seen	2014	0	0	0	0	22
220	220	Original	No	No	No	Viable	Northern Alberta	NAB1	No	No	November 2014	10/22/14	22	4	November			8.375	52.81				Unmarked	2014	1	0	1	0	22
221	221	Original	No	No	No	Viable	Northern Alberta	NAB1	Yes	Yes	November 2014	10/22/14	22	4	November			8.25	45.36				Unmarked	2014	1	0	1	0	22
222	222	Original	No	No	No	Viable	Northern Alberta	NAB1	Yes	No	November 2014	10/22/14	22	4	November			11.875	55.68				Green	Original	0	0	0	0	22
223	223	Original	No	No	No	Viable	Northern Alberta	NAB1	No	Yes	November 2014	10/22/14	22	4	November			10	54.13				Not Seen	Original	0	0	0	0	22
224	224	Original	No	No	No	Viable	Northern Alberta	NAB1	No	No	November 2014	10/22/14	22	4	November			9.875	45.22				Not Seen	2014	0	0	0	0	22
225	225	Original	No	No	No	Viable	Northern Alberta	NAB1	Yes	Yes	November 2014	10/22/14	22	4	November			12	62.49				Not Seen	2014	0	0	0	0	22
226	226	Original	No	No	No	Not Viable	Northern Alberta	NAB1	Yes	No	November 2014	10/22/14	22	4	November													0	22
227	227	Original	No	No	No	Viable	Northern Alberta	NAB1	No	Yes	November 2014	10/22/14	22	4	November			17.125	61.45				Green	Original	0	0	0	0	22
228	228	Original	No	No	No	Viable	Northern Alberta	NAB1	No	No	November 2014	10/22/14	22	4	November			11.875	55.09				Unmarked	2014	1	0	1	0	22
229	229	Original	No	No	No	Viable	Northern Alberta	NAB1	Yes	Yes	November 2014	10/22/14	22	4	November			15.125	67.04				Green	Original	0	0	0	0	22
230	230	Original	No	No	No	Viable	Northern Alberta	NAB1	Yes	No	November 2014	10/22/14	22	4	November			13.625	55.22				Green	Original	0	0	0	0	22
231	231	Original	No	No	No	Viable	Northern Alberta	NAB1	No	Yes	November 2014	10/22/14	22	4	November			11.25	57.59				Not Seen	Original	0	0	0	0	22
232	232	Original	No	No	No	Viable	Northern Alberta	NAB1	No	No	November 2014	10/22/14	22	4	November			11.625	56.18				Green	Original	0	0	0	0	22
233	233	Original	No	No	No	Viable	Northern Alberta	NAB1	Yes	Yes	November 2014	10/22/14	22	4	November			11	55.81				Unmarked	2014	1	0	1	0	22
234	234	Original	No	No	No	Viable	Northern Alberta	NAB1	Yes	No	November 2014	10/22/14	22	4	November			11.125	61.4				Green	Original	0	0	0	0	22
235	235	Original	No	No	No	Viable	Northern Alberta	NAB1	No	Yes	November 2014	10/22/14	22	4	November			11.375	60.68				Unmarked	2014	0	0	0	0	22
236	236	Original	No	No	No	Viable	Northern Alberta	NAB1	No	No	November 2014	10/22/14	22	4	November			13.75	56.81				Green	Original	0	0	0	0	22
237	237	Original	No	No	No	Viable	Northern Alberta	NAB1	Yes	Yes	November 2014	10/22/14	22	4	November			11.875	58.9				Green	Original	0	0	0	0	22
238	238	Original	No	No	No	Viable	Northern Alberta	NAB1	Yes	No	November 2014	10/22/14	22	4	November			11.375	54.31				Unmarked	2014	0	0	0	0	22
239	239	Original	No	No	No	Viable	Northern Alberta	NAB1	No	Yes	November 2014	10/22/14	22	4	November			15.375	52.9				Not Seen	2014	0	0	0	0	22
240	240	Original	No	No	No	Viable	Northern Alberta	NAB1	No	No	November 2014	10/22/14	22	4	November			11.125	47.95				Unmarked	2014	0	0	0	0	22
241	241	Original	No	No	No	Viable	Northern Alberta	NAB2	Yes	Yes	November 2014	10/22/14	22	4	November			11.25	68.11				Not Seen	2014	0	0	0	0	22
242	242	Original	No	No	No	Not Viable	Northern Alberta	NAB2	Yes	No	November 2014	10/22/14	22	4	November													0	22
243	243	Original	No	No	No	Viable	Northern Alberta	NAB2	No	Yes	November 2014	10/22/14	22	4	November			10.875	57.13				Unmarked	2014	0	0	0	0	22
244	244	Original	No	No	No	Viable	Northern Alberta	NAB2	No	No	November 2014	10/22/14	22	4	November			14.375	67.11				Unmarked	2014	0	0	0	0	22
245	245	Original	No	No	No	Viable	Northern Alberta	NAB2	Yes	Yes	November 2014	10/22/14	22	4	November			9.25	57.76				Unmarked	2014	0	0	0	0	22
246	246	Original	No	No	No	Viable	Northern Alberta	NAB2	Yes	No	November 2014	10/22/14	22	4	November			11.375	58.76				Unmarked	2014	0	0	0	0	22
247	247	Original	No	No	No	Viable	Northern Alberta	NAB2	No	Yes	November 2014	10/22/14	22	4	November			12.625	62.21				Not Seen	2014	0	0	0	0	22
248	248	Original	No	No	No	Viable	Northern Alberta	NAB2	No	No	November 2014	10/22/14	22	4	November			10	55.59				Not Seen	2014	0	0	0	0	22
249	249	Original	No	No	No	Viable	Northern Alberta	NAB2	Yes	Yes	November 2014	10/22/14	22	4	November			12	61.03				Green	Original	0	0	0	0	22
250	250	Original	No	No	No	Viable	Northern Alberta	NAB2	Yes	No	November 2014	10/22/14	22	4	November			14	62.75				Green	Original	0	0	0	0	22
251	251	Original	No	No	No	Viable	Northern Alberta	NAB2	No	Yes	November 2014	10/22/14	22	4	November			14.875	52.77				Unmarked	2014	0	0	0	0	22
252	252	Original	No	No	No	Viable	Northern Alberta	NAB2	No	No	November 2014	10/22/14	22	4	November			15.75	63.39				Not Seen	Original	0	0	0	0	22
253	253	Original	No	No	No	Viable	Northern Alberta	NAB2	Yes	Yes	November 2014	10/22/14	22	4	November			9.75	50.78				Unmarked	2014	0	0	0	0	22
254	254	Original	No	No	No	Viable	Northern Alberta	NAB2	Yes	No	November 2014	10/22/14	22	4	November			12.875	58.58				Green	2014	0	0	0	0	22
255	255	Original	No	No	No	Viable	Northern Alberta	NAB2	No	Yes	November 2014	10/22/14	22	4	November			11.375	62.03				Unmarked	2014	0	0	0	0	22
256	256	Original	No	No	No	Viable	Northern Alberta	NAB2	No	No	November 2014	10/22/14	22	4	November			11.5	54.41				Green	Original	0	0	0	0	22
257	257	Original	No	No	No	Viable	Northern Alberta	NAB2	Yes	Yes	November 2014	10/22/14	22	4	November			9.625	54.68				Not Seen	2014	0	0	0	0	22
258	258	Original	No	No	No	Viable	Northern Alberta	NAB2	Yes	No	November 2014	10/22/14	22	4	November			10.625	57.67				Green	Original	0	0	0	0	22
259	259	Original	No	No	No	Viable	Northern Alberta	NAB2	No	Yes	November 2014	10/22/14	22	4	November			13.75	59.76				Unmarked	2014	0	0	0	0	22
260	260	Original	No	No	No	Viable	Northern Alberta	NAB2	No	No	November 2014	10/22/14	22	4	November			14.875	56.31				Green	Original	0	0	0	0	22
261	261	Original	No	No	No	Not Viable	Northern Alberta	NAB2	Yes	Yes	November 2014	10/22/14	22	4	November													0	22
262	262	Original	No	No	No	Viable	Northern Alberta	NAB2	Yes	No	November 2014	10/22/14	22	4	November			13	59.31				Green	Original	0	0	0	0	22
263	263	Original	No	No	No	Viable	Northern Alberta	NAB2	No	Yes	November 2014	10/22/14	22	4	November			11.5	55.86				Green	Original	0	0	0	0	22
264	264	Original	No	No	No	Viable	Northern Alberta	NAB2	No	No	November 2014	10/22/14	22	4	November			11	60.4				Not Seen	2014	0	0	0	0	22
265	265	Original	No	No	No	Viable	Northern Alberta	NAB2	Yes	Yes	November 2014	10/22/14	22	4	November			12.875	64.66				Not Seen	2014	0	0	0	0	22
266	266	Original	No	No	No	Viable	Northern Alberta	NAB2	Yes	No	November 2014	10/22/14	22	4	November			13.75	65.29				Not Seen	2014	0	0	0	0	22
267	267	Original	No	No	No	Not Viable	Northern Alberta	NAB2	No	Yes	November 2014	10/22/14	22	4	November													0	22
268	268	Original	No	No	No	Viable	Northern Alberta	NAB2	No	No	November 2014	10/22/14	22	4	November			14.25	61.03				Green	Original	0	0	0	0	22
269	269	Original	No	No	No	Viable	Northern Alberta	NAB2	Yes	Yes	November 2014	10/22/14	22	4	November			11.5	53.68				Green	Original	0	0	0	0	22
270	270	Original	No	No	No	Viable	Northern Alberta	NAB2	Yes	No	November 2014	10/22/14	22	4	November			12.375	58.9				Unmarked	2014	1	0	1	0	22
271	271	Original	No	No	No	Viable	Northern Alberta	NAB2	No	Yes	November 2014	10/22/14	22	4	November			14.875	61.09				Green	Original	0	0	0	0	22
272	272	Original	No	No	No	Viable	Northern Alberta	NAB2	No	No	November 2014	10/22/14	22	4	November			16.25	59.35				Not Seen	Original	0	0	0	0	22
273	273	Original	No	No	No	Viable	Northern Alberta	NAB2	Yes	Yes	November 2014	10/22/14	22	4	November			12.875	57.36				Not Seen	Original	0	0	0	0	22
274	274	Original	No	No	No	Not Viable	Northern Alberta	NAB2	Yes	No	November 2014	10/22/14	22	4	November													0	22
275	275	Original	No	No	No	Viable	Northern Alberta	NAB2	No	Yes	November 2014	10/22/14	22	4	November			12.75	60.99				Not Seen	2014	0	0	0	0	22
276	276	Original	No	No	No	Viable	Northern Alberta	NAB2	No	No	November 2014	10/22/14	22	4	November			10.375	51.59				Not Seen	2014	0	0	0	0	22
277	277	Original	No	No	No	Not Viable	Northern Alberta	NAB2	Yes	Yes	November 2014	10/22/14	22	4	November													0	22
278	278	Original	No	No	No	Viable	Northern Alberta	NAB2	Yes	No	November 2014	10/22/14	22	4	November			14.875	56.09				Green	Original	0	0	0	0	22
279	279	Original	No	No	No	Viable	Northern Alberta	NAB2	No	Yes	November 2014	10/22/14	22	4	November			10.875	51.9				Unmarked	2014	0	0	0	0	22
280	280	Original	No	No	No	Viable	Northern Alberta	NAB2	No	No	November 2014	10/22/14	22	4	November			13.5	55.99				Green	Original	0	0	0	0	22
281	281	Original	No	No	No	Viable	Northern Alberta	NAB3	Yes	Yes	November 2014	10/22/14	22	4	November			10.875	63.4				Green	Original	0	0	0	0	22
282	282	Original	No	No	No	Viable	Northern Alberta	NAB3	Yes	No	November 2014	10/22/14	22	4	November			14.75	60.36				Not Seen	2014	0	0	0	0	22
283	283	Original	No	No	No	Viable	Northern Alberta	NAB3	No	Yes	November 2014	10/22/14	22	4	November			7.5	51.63				Green	Original	0	0	0	0	22
284	284	Original	No	No	No	Viable	Northern Alberta	NAB3	No	No	November 2014	10/22/14	22	4	November			8.625	51.13				Unmarked	2014	0	0	0	0	22
285	285	Original	No	No	No	Viable	Northern Alberta	NAB3	Yes	Yes	November 2014	10/22/14	22	4	November			13.625	58.49				Unmarked	2014	0	0	0	0	22
286	286	Original	No	No	No	Not Viable	Northern Alberta	NAB3	Yes	No	November 2014	10/22/14	22	4	November													0	22
287	287	Original	No	No	No	Viable	Northern Alberta	NAB3	No	Yes	November 2014	10/22/14	22	4	November			9.25	55.72				Green	Original	0	0	0	0	22
288	288	Original	No	No	No	Viable	Northern Alberta	NAB3	No	No	November 2014	10/22/14	22	4	November			7.625	47.27				Not Seen	2014	0	0	0	0	22
289	289	Original	No	No	No	Viable	Northern Alberta	NAB3	Yes	Yes	November 2014	10/22/14	22	4	November			12.5	55.68				Green	Original	0	0	0	0	22
290	290	Original	No	No	No	Viable	Northern Alberta	NAB3	Yes	No	November 2014	10/22/14	22	4	November			7.75	51.13				Not Seen	2014	0	0	0	0	22
291	291	Original	No	No	No	Viable	Northern Alberta	NAB3	No	Yes	November 2014	10/22/14	22	4	November			5.75	55.63				Not Seen	2014	0	0	0	0	22
292	292	Original	No	No	No	Viable	Northern Alberta	NAB3	No	No	November 2014	10/22/14	22	4	November			8	50.72				Green	Original	0	0	0	0	22
293	293	Original	No	No	No	Viable	Northern Alberta	NAB3	Yes	Yes	November 2014	10/22/14	22	4	November			7	55.99				Green	Original	0	0	0	0	22
294	294	Original	No	No	No	Viable	Northern Alberta	NAB3	Yes	No	November 2014	10/22/14	22	4	November			8.375	61.22				Green	2014	0	0	0	0	22
295	295	Original	No	No	No	Viable	Northern Alberta	NAB3	No	Yes	November 2014	10/22/14	22	4	November			6.875	47.04				Not Seen	2014	0	0	0	0	22
296	296	Original	No	No	No	Viable	Northern Alberta	NAB3	No	No	November 2014	10/22/14	22	4	November			10	57.09				Not Seen	2014	1	0	1	0	22
297	297	Original	No	No	No	Viable	Northern Alberta	NAB3	Yes	Yes	November 2014	10/22/14	22	4	November			12	51.45				Not Seen	2014	0	0	0	0	22
298	298	Original	No	No	No	Not Viable	Northern Alberta	NAB3	Yes	No	November 2014	10/22/14	22	4	November													0	22
299	299	Original	No	No	No	Viable	Northern Alberta	NAB3	No	Yes	November 2014	10/22/14	22	4	November			4.75	48.09				Unmarked	2014	1	0	1	0	22
300	300	Original	No	No	No	Viable	Northern Alberta	NAB3	No	No	November 2014	10/22/14	22	4	November			6.875	59.13				Not Seen	2014	0	0	0	0	22
301	301	Original	No	No	No	Viable	Northern Alberta	NAB3	Yes	Yes	November 2014	10/22/14	22	4	November			9.375	57.63				Green	Original	0	0	0	0	22
302	302	Original	No	No	No	Viable	Northern Alberta	NAB3	Yes	No	November 2014	10/22/14	22	4	November			10.375	58.09				Not Seen	Original	0	0	0	0	22
303	303	Original	No	No	No	Viable	Northern Alberta	NAB3	No	Yes	November 2014	10/22/14	22	4	November			9.125	58.81				Green	Original	0	0	0	0	22
304	304	Original	No	No	No	Viable	Northern Alberta	NAB3	No	No	November 2014	10/22/14	22	4	November			7.875	51.63				Green	Original	0	0	0	0	22
306	306	Original	No	No	No	Viable	Northern Alberta	NAB3	Yes	No	November 2014	10/22/14	22	4	November			8	56.86				Green	Original	0	0	0	0	22
307	307	Original	No	No	No	Viable	Northern Alberta	NAB3	No	Yes	November 2014	10/22/14	22	4	November			7.625	61.18				Unmarked	2014	0	0	0	0	22
308	308	Original	No	No	No	Viable	Northern Alberta	NAB3	No	No	November 2014	10/22/14	22	4	November			9	55.36				Green	Original	0	0	0	0	22
309	309	Original	No	No	No	Viable	Northern Alberta	NAB3	Yes	Yes	November 2014	10/22/14	22	4	November			9.125	51.63				Green	Original	0	0	0	0	22
310	310	Original	No	No	No	Viable	Northern Alberta	NAB3	Yes	No	November 2014	10/22/14	22	4	November			9.75	57.54				Green	Original	0	0	0	0	22
312	312	Original	No	No	No	Viable	Northern Alberta	NAB3	No	No	November 2014	10/22/14	22	4	November			7	49.45				Unmarked	2014	0	0	0	0	22
313	313	Original	No	No	No	Viable	Northern Alberta	NAB3	Yes	Yes	November 2014	10/22/14	22	4	November			8	56.86				Unmarked	2014	0	0	0	0	22
314	314	Original	No	No	No	Not Viable	Northern Alberta	NAB3	Yes	No	November 2014	10/22/14	22	4	November													1	13
315	315	Original	No	No	No	Viable	Northern Alberta	NAB3	No	Yes	November 2014	10/22/14	22	4	November			7.125	49.15				Unmarked	2014	1	0	1	0	22
316	316	Original	No	No	No	Not Viable	Northern Alberta	NAB3	No	No	November 2014	10/22/14	22	4	November													0	22
317	317	Original	No	No	No	Viable	Northern Alberta	NAB3	Yes	Yes	November 2014	10/22/14	22	4	November			5.625	53.86				Not Seen	Original	0	0	0	0	22
318	318	Original	No	No	No	Viable	Northern Alberta	NAB3	Yes	No	November 2014	10/22/14	22	4	November			8.75	48.96				Green	Original	0	0	0	0	22
319	319	Original	No	No	No	Viable	Northern Alberta	NAB3	No	Yes	November 2014	10/22/14	22	4	November			9	58.85				Green	Original	0	0	0	0	22
320	320	Original	No	No	No	Viable	Northern Alberta	NAB3	No	No	November 2014	10/22/14	22	4	November			7.5	55.22				Green	Original	0	0	0	0	22
321	321	Original	No	No	No	Viable	Northern Alberta	NAB3	Yes	Yes	November 2014	10/22/14	22	4	November			8.625	39.94				Unmarked	2014	0	0	0	0	22
322	322	Original	No	No	No	Viable	Northern Alberta	NAB3	Yes	No	November 2014	10/22/14	22	4	November			9	49.15				Not Seen	2014	0	0	0	0	22
323	323	Original	No	No	No	Viable	Northern Alberta	NAB3	No	Yes	November 2014	10/22/14	22	4	November			11.125	42.8				Unmarked	2014	1	0	1	0	22
324	324	Original	No	No	No	Viable	Northern Alberta	NAB3	No	No	November 2014	10/22/14	22	4	November			9.5	59.22				Unmarked	2014	1	0	1	0	22
325	325	Original	No	No	No	Not Viable	Northern Alberta	NAB3	Yes	Yes	November 2014	10/22/14	22	4	November													0	22
401	401	Original	Yes	No	2015	Viable	Prince Edward Island	PEI1a	Yes	Yes	November 2014	12/06/14	23	4	November			4.125	45.5					2014	1	0	1	0	23
402	402	Original	No	No	No	Viable	Prince Edward Island	PEI1a	Yes	No	November 2014	12/06/14	23	4	November			8.875	41.7					Original	0	0	0	0	23
403	403	Original	No	No	No	Not Viable	Prince Edward Island	PEI1a	No	Yes	November 2014	12/06/14	23	4	November													1	7
404	404	Original	Yes	No	2015	Viable	Prince Edward Island	PEI1a	No	No	November 2014	12/06/14	23	4	November			5.25	32.7					Original	0	0	0	0	23
405	405	Original	No	No	No	Viable	Prince Edward Island	PEI1a	Yes	Yes	November 2014	12/06/14	23	4	November			6.5	42.5					Original	0	0	0	0	23
406	406	Original	No	No	No	Viable	Prince Edward Island	PEI1a	Yes	No	November 2014	12/06/14	23	4	November			7.375	50					2014	0	0	0	0	23
407	407	Original	No	No	No	Viable	Prince Edward Island	PEI1a	No	Yes	November 2014	12/06/14	23	4	November			10.5	44.8					Original	0	0	0	0	23
408	408	Original	Yes	2014	2015	Viable	Prince Edward Island	PEI1a	No	No	November 2014	12/06/14	23	4	November			11.375	41.8					Original	0	0	0	0	23
409	409	Original	Yes	2014	2015	Viable	Prince Edward Island	PEI1a	Yes	Yes	November 2014	12/06/14	23	4	November			6.125	43.65					Original	0	0	0	0	23
410	410	Original	Yes	2014	No	Viable	Prince Edward Island	PEI1a	Yes	No	November 2014	12/06/14	23	4	November			7.125	41.75					2014	1	0	1	0	23
411	411	Original	Yes	2014	No	Viable	Prince Edward Island	PEI1a	No	Yes	November 2014	12/06/14	23	4	November			2.5	36.9					Original	0	0	0	0	23
412	412	Original	No	No	No	Not Viable	Prince Edward Island	PEI1a	No	No	November 2014	12/06/14	23	4	November													1	7
413	413	Original	Yes	2014	No	Viable	Prince Edward Island	PEI1a	Yes	Yes	November 2014	12/06/14	23	4	November			6.625	46.4					Original	0	0	0	0	23
414	414	Original	No	No	No	Not Viable	Prince Edward Island	PEI1a	Yes	No	November 2014	12/06/14	23	4	November													1	7
415	415	Original	No	No	No	Viable	Prince Edward Island	PEI1a	No	Yes	November 2014	12/06/14	23	4	November			7.375	43.1					Original	0	0	0	0	23
416	416	Original	Yes	2014	No	Viable	Prince Edward Island	PEI1a	No	No	November 2014	12/06/14	23	4	November			11.875	45.3					Original	0	0	0	0	23
417	417	Original	Yes	2014	2015	Viable	Prince Edward Island	PEI1a	Yes	Yes	November 2014	12/06/14	23	4	November			9.75	42.55					Original	0	0	0	0	23
418	418	Original	No	No	No	Viable	Prince Edward Island	PEI1a	Yes	No	November 2014	12/06/14	23	4	November			13.25	44.55					Original	0	0	0	0	23
420	420	Original	No	No	No	Viable	Prince Edward Island	PEI1a	No	No	November 2014	12/06/14	23	4	November			5.625	39.2					2014	1	0	1	0	23
422	422	Original	Yes	No	2015	Viable	Prince Edward Island	PEI1a	Yes	No	November 2014	12/06/14	23	4	November			6.375	48.25					Original	0	0	0	0	23
423	423	Original	Yes	No	2015	Viable	Prince Edward Island	PEI1a	No	Yes	November 2014	12/06/14	23	4	November			7.375	49.45					Original	0	0	0	0	23
424	424	Original	Yes	No	2015	Viable	Prince Edward Island	PEI1a	No	No	November 2014	12/06/14	23	4	November			7.625	48.45					Original	0	0	0	0	23
436	436	Original	No	No	No	Not Viable	Prince Edward Island	PEI2a	No	No	November 2014	12/06/14	23	4	November													1	7
437	437	Original	Yes	2014	No	Viable	Prince Edward Island	PEI2a	Yes	Yes	November 2014	12/06/14	23	4	November			10.5	41.05					Original	0	0	0	0	23
438	438	Original	No	No	No	Viable	Prince Edward Island	PEI2a	Yes	No	November 2014	12/06/14	23	4	November			6.5	53.45					Original	0	0	0	0	23
439	439	Original	No	No	No	Viable	Prince Edward Island	PEI2a	No	Yes	November 2014	12/06/14	23	4	November			7.5	36.7					Original	0	0	0	0	23
441	441	Original	Yes	2014	No	Viable	Prince Edward Island	PEI2a	Yes	Yes	November 2014	12/06/14	23	4	November			4.375	42.65					Original	0	0	0	0	23
447	447	Original	No	No	No	Viable	Prince Edward Island	PEI1a	No	Yes	November 2014	12/06/14	23	4	November			9.375	23.6					2014	1	0	1	0	23
448	448	Original	Yes	2014	No	Viable	Prince Edward Island	PEI1a	No	No	November 2014	12/06/14	23	4	November			9.5	44.3					Original	0	0	0	0	23
449	449	Original	Yes	2014	No	Viable	Prince Edward Island	PEI1a	Yes	Yes	November 2014	12/06/14	23	4	November			7.25	43.88					Original	0	0	0	0	23
450	450	Original	Yes	2014	2015	Viable	Prince Edward Island	PEI1a	Yes	No	November 2014	12/06/14	23	4	November			9.25	42					Original	0	0	0	0	23
451	451	Original	No	No	No	Viable	Prince Edward Island	PEI1a	No	Yes	November 2014	12/06/14	23	4	November			7.625	52.5					Original	0	0	0	0	23
453	453	Original	No	No	No	Viable	Prince Edward Island	PEI1a	Yes	Yes	November 2014	12/06/14	23	4	November			9.625	38.5					Original	0	0	0	0	23
454	454	Original	Yes	No	2015	Viable	Prince Edward Island	PEI1a	Yes	No	November 2014	12/06/14	23	4	November			9.25	51.1					Original	0	0	0	0	23
455	455	Original	No	No	No	Viable	Prince Edward Island	PEI1b	No	Yes	November 2014	12/06/14	23	4	November			12.375	42.3					Original	0	0	0	0	23
457	457	Original	Yes	2014	No	Viable	Prince Edward Island	PEI1b	Yes	Yes	November 2014	12/06/14	23	4	November			5.625	30.65					Original	0	0	0	0	23
459	459	Original	Yes	2014	No	Viable	Prince Edward Island	PEI1b	No	Yes	November 2014	12/06/14	23	4	November			12.125	42.65					Original	0	0	0	0	23
460	460	Original	Yes	2014	No	Viable	Prince Edward Island	PEI1b	No	No	November 2014	12/06/14	23	4	November			10	38.85					Original	0	0	0	0	23
462	462	Original	Yes	2014	No	Viable	Prince Edward Island	PEI1b	Yes	No	November 2014	12/06/14	23	4	November			2.125	24.2					Original	0	0	0	0	23
463	463	Original	No	No	No	Viable	Prince Edward Island	PEI1b	No	Yes	November 2014	12/06/14	23	4	November			11.625	42.95					Original	0	0	0	0	23
465	465	Original	Yes	2014	No	Viable	Prince Edward Island	PEI1b	Yes	Yes	November 2014	12/06/14	23	4	November			5.875	27.05					Original	0	0	0	0	23
468	468	Original	No	No	No	Viable	Prince Edward Island	PEI2a	No	No	November 2014	12/06/14	23	4	November			8.75	43.1					Original	0	0	0	0	23
470	470	Original	Yes	2014	No	Viable	Prince Edward Island	PEI2a	Yes	No	November 2014	12/06/14	23	4	November			9.625	40.1					Original	0	0	0	0	23
471	471	Original	Yes	2014	No	Viable	Prince Edward Island	PEI2a	No	Yes	November 2014	12/06/14	23	4	November			10.125	40.4					Original	0	0	0	0	23
472	472	Original	No	No	No	Viable	Prince Edward Island	PEI2a	No	No	November 2014	12/06/14	23	4	November			10	43.2					Original	0	0	0	0	23
475	475	Original	No	No	No	Viable	Prince Edward Island	PEI2a	No	Yes	November 2014	12/06/14	23	4	November			2.375	32.25					Original	0	0	0	0	23
476	476	Original	Yes	2014	No	Viable	Prince Edward Island	PEI2a	No	No	November 2014	12/06/14	23	4	November			6.5	40.2					Original	0	0	0	0	23
477	477	Original	Yes	2014	No	Viable	Prince Edward Island	PEI2a	Yes	Yes	November 2014	12/06/14	23	4	November			7.75	40.55					Original	0	0	0	0	23
478	478	Original	Yes	2014	No	Viable	Prince Edward Island	PEI2a	Yes	No	November 2014	12/06/14	23	4	November									Original	0	0	0	0	23
479	479	Original	Yes	2014	No	Viable	Prince Edward Island	PEI2a	No	Yes	November 2014	12/06/14	23	4	November			3.625	32.2					2014	1	0	1	0	23
480	480	Original	No	No	No	Viable	Prince Edward Island	PEI2a	No	No	November 2014	12/06/14	23	4	November			8	46.15					Original	0	0	0	0	23
481	481	Original	Yes	2014	No	Viable	Prince Edward Island	PEI1b	Yes	Yes	November 2014	12/06/14	23	4	November			7.375	35.6					Original	0	0	0	0	23
482	482	Original	Yes	2014	No	Viable	Prince Edward Island	PEI1b	Yes	No	November 2014	12/06/14	23	4	November			4.875	31.95					2014	0	0	0	0	23
483	483	Original	Yes	2014	No	Viable	Prince Edward Island	PEI1b	No	Yes	November 2014	12/06/14	23	4	November			9.75	39.9					Original	0	0	0	0	23
484	484	Original	No	No	No	Viable	Prince Edward Island	PEI1b	No	No	November 2014	12/06/14	23	4	November			2.875	38.85					Original	0	0	0	0	23
485	485	Original	Yes	2014	No	Viable	Prince Edward Island	PEI1b	Yes	Yes	November 2014	12/06/14	23	4	November									Original	0	0	0	0	23
487	487	Original	No	No	No	Not Viable	Prince Edward Island	PEI1b	No	Yes	November 2014	12/06/14	23	4	November													1	7
489	489	Original	Yes	2014	No	Not Viable	Prince Edward Island	PEI1b	Yes	Yes	November 2014	12/06/14	23	4	November			2.375	25.05									0	23
490	490	Original	No	No	No	Viable	Prince Edward Island	PEI1b	Yes	No	November 2014	12/06/14	23	4	November			7.25	40					2014	0	0	0	0	23
491	491	Original	Yes	2014	No	Viable	Prince Edward Island	PEI1b	No	Yes	November 2014	12/06/14	23	4	November			9.375	30.15					Original	0	0	0	0	23
496	496	Original	No	No	No	Not Viable	Prince Edward Island	PEI1b	No	No	November 2014	12/06/14	23	4	November													1	7
498	498	Original	No	No	No	Viable	Prince Edward Island	PEI1b	Yes	No	November 2014	12/06/14	23	4	November									Original	0	0	0	0	23
499	499	Original	Yes	2014	No	Viable	Prince Edward Island	PEI1b	No	Yes	November 2014	12/06/14	23	4	November			6.375	40.25					Original	0	0	0	0	23
501	501	Original	Yes	2014	No	Viable	Prince Edward Island	PEI1b	Yes	Yes	November 2014	12/06/14	23	4	November			1.5	22.45					Original	0	0	0	0	23
503	503	Original	Yes	2014	No	Viable	Prince Edward Island	PEI1b	No	Yes	November 2014	12/06/14	23	4	November									Original	0	0	0	0	23
504	504	Original	No	No	No	Not Viable	Prince Edward Island	PEI1b	No	No	November 2014	12/06/14	23	4	November													1	7
505	505	Original	No	No	No	Viable	Prince Edward Island	PEI1b	Yes	Yes	November 2014	12/06/14	23	4	November			7.75	43.5					2014	0	0	0	0	23
506	506	Original	No	No	No	Not Viable	Prince Edward Island	PEI1b	Yes	No	November 2014	12/06/14	23	4	November													1	7
507	507	Original	No	No	No	Not Viable	Prince Edward Island	PEI1b	No	Yes	November 2014	12/06/14	23	4	November													1	7
512	512	Original	No	No	No	Viable	Prince Edward Island	PEI2a	No	No	November 2014	12/06/14	23	4	November			5.375	51.95					Original	0	0	0	0	23
513	513	Original	No	No	No	Viable	Prince Edward Island	PEI2a	Yes	Yes	November 2014	12/06/14	23	4	November			6.75	42.9					2014	0	0	0	0	23
514	514	Original	No	No	No	Viable	Prince Edward Island	PEI2a	Yes	No	November 2014	12/06/14	23	4	November			4.875	44.05					Original	0	0	0	0	23
516	516	Original	Yes	2014	No	Viable	Prince Edward Island	PEI2a	No	No	November 2014	12/06/14	23	4	November			7.125	31.95					Original	0	0	0	0	23
517	517	Original	No	No	No	Viable	Prince Edward Island	PEI2a	Yes	Yes	November 2014	12/06/14	23	4	November			9	40.65					2014	1	0	1	0	23
518	518	Original	Yes	2014	No	Viable	Prince Edward Island	PEI2a	Yes	No	November 2014	12/06/14	23	4	November			6.5	33.05					2014	1	0	1	0	23
519	519	Original	No	No	No	Viable	Prince Edward Island	PEI2a	No	Yes	November 2014	12/06/14	23	4	November			6.625	41.55					Original	0	0	0	0	23
408sp1 (2014)	408	2014	Yes	2014	2015	Viable	Prince Edward Island	PEI2b	No	No	November 2014	12/06/14	16	4	November			3.25	42.2					2014	0	0	0	0	16
409sp1 (2014)	409	2014	Yes	2014	2015	Viable	Prince Edward Island	PEI2b	Yes	Yes	November 2014	12/06/14	16	4	November			4.5	26.85					2014	0	0	0	0	16
410sp1 (2014)	410	2014	Yes	2014	No	Viable	Prince Edward Island	PEI2b	Yes	No	November 2014	12/06/14	16	4	November			5	24.95					2014	0	0	0	0	16
411sp1 (2014)	411	2014	Yes	2014	No	Viable	Prince Edward Island	PEI2b	No	Yes	November 2014	12/06/14	16	4	November			3.875	37.55					2014	0	0	0	0	16
413sp1 (2014)	413	2014	Yes	2014	No	Not Viable	Prince Edward Island	PEI2b	Yes	Yes	November 2014	12/06/14	16	4	November													0	16
416sp1 (2014)	416	2014	Yes	2014	No	Viable	Prince Edward Island	PEI2b	No	No	November 2014	12/06/14	16	4	November			2.125	25.55					2014	0	0	0	0	16
417sp1 (2014)	417	2014	Yes	2014	2015	Viable	Prince Edward Island	PEI2b	Yes	Yes	November 2014	12/06/14	16	4	November			3.75	30.05					2014	0	0	0	0	16
437sp1 (2014)	437	2014	Yes	2014	No	Viable	Prince Edward Island	PEI2b	Yes	Yes	November 2014	12/06/14	16	4	November			3.375	26.45					2014	0	0	0	0	16
441sp1 (2014)	441	2014	Yes	2014	No	Viable	Prince Edward Island	PEI2b	Yes	Yes	November 2014	12/06/14	16	4	November			6.625	33.25					2014	0	0	0	0	16
448sp1 (2014)	448	2014	Yes	2014	No	Viable	Prince Edward Island	PEI2b	No	No	November 2014	12/06/14	16	4	November			5.125	36.05					2014	0	0	0	0	16
449sp1 (2014)	449	2014	Yes	2014	No	Viable	Prince Edward Island	PEI2b	Yes	Yes	November 2014	12/06/14	16	4	November			4.25	28.9					2014	0	0	0	0	16
450sp1 (2014)	450	2014	Yes	2014	2015	Viable	Prince Edward Island	PEI2b	Yes	No	November 2014	12/06/14	16	4	November			4.125	29.85					2014	0	0	0	0	16
457sp1 (2014)	457	2014	Yes	2014	No	Viable	Prince Edward Island	PEI2b	Yes	Yes	November 2014	12/06/14	16	4	November			3.625	32.25					2014	0	0	0	0	16
459sp1 (2014)	459	2014	Yes	2014	No	Viable	Prince Edward Island	PEI2b	No	Yes	November 2014	12/06/14	16	4	November			5.5	45.75					2014	0	0	0	0	16
460sp1 (2014)	460	2014	Yes	2014	No	Viable	Prince Edward Island	PEI2b	No	No	November 2014	12/06/14	16	4	November			1.875	30					2014	0	0	0	0	16
462sp1 (2014)	462	2014	Yes	2014	No	Viable	Prince Edward Island	PEI2b	Yes	No	November 2014	12/06/14	16	4	November			4.125	33.2					2014	0	0	0	0	16
465sp1 (2014)	465	2014	Yes	2014	No	Viable	Prince Edward Island	PEI2b	Yes	Yes	November 2014	12/06/14	16	4	November			3.125	38.3					2014	0	0	0	0	16
470sp1 (2014)	470	2014	Yes	2014	No	Viable	Prince Edward Island	PEI2b	Yes	No	November 2014	12/06/14	16	4	November			3	31.85					2014	0	0	0	0	16
471sp1 (2014)	471	2014	Yes	2014	No	Not Viable	Prince Edward Island	PEI2b	No	Yes	November 2014	12/06/14	16	4	November													1	0
476sp1 (2014)	476	2014	Yes	2014	No	Viable	Prince Edward Island	PEI2b	No	No	November 2014	12/06/14	16	4	November			3.875	38.2					2014	0	0	0	0	16
477sp1 (2014)	477	2014	Yes	2014	No	Viable	Prince Edward Island	PEI2b	Yes	Yes	November 2014	12/06/14	16	4	November			5.625	47.95					2014	0	0	0	0	16
478sp1 (2014)	478	2014	Yes	2014	No	Viable	Prince Edward Island	PEI2b	Yes	No	November 2014	12/06/14	16	4	November									2014	0	0	0	0	16
479sp1 (2014)	479	2014	Yes	2014	No	Viable	Prince Edward Island	PEI2b	No	Yes	November 2014	12/06/14	16	4	November			3.75	35.15					2014	0	0	0	0	16
481sp1 (2014)	481	2014	Yes	2014	No	Not Viable	Prince Edward Island	PEI2b	Yes	Yes	November 2014	12/06/14	16	4	November													1	0
482sp1 (2014)	482	2014	Yes	2014	No	Not Viable	Prince Edward Island	PEI2b	Yes	No	November 2014	12/06/14	16	4	November													1	0
483sp1 (2014)	483	2014	Yes	2014	No	Viable	Prince Edward Island	PEI2b	No	Yes	November 2014	12/06/14	16	4	November			5.625	39.8					2014	0	0	0	0	16
485sp1 (2014)	485	2014	Yes	2014	No	Viable	Prince Edward Island	PEI2b	Yes	Yes	November 2014	12/06/14	16	4	November			4	31					2014	0	0	0	0	16
489sp1 (2014)	489	2014	Yes	2014	No	Viable	Prince Edward Island	PEI2b	Yes	Yes	November 2014	12/06/14	16	4	November			2.375	34.1					2014	0	0	0	0	16
491sp1 (2014)	491	2014	Yes	2014	No	Viable	Prince Edward Island	PEI2b	No	Yes	November 2014	12/06/14	16	4	November			2.75	29.55					2014	0	0	0	0	16
499sp1 (2014)	499	2014	Yes	2014	No	Viable	Prince Edward Island	PEI2b	No	Yes	November 2014	12/06/14	16	4	November			4.375	36.5					2014	0	0	0	0	16
501sp1 (2014)	501	2014	Yes	2014	No	Viable	Prince Edward Island	PEI2b	Yes	Yes	November 2014	12/06/14	16	4	November			4.875	28.05					2014	0	0	0	0	16
503sp1 (2014)	503	2014	Yes	2014	No	Viable	Prince Edward Island	PEI2b	No	Yes	November 2014	12/06/14	16	4	November			2	31.2					2014	0	0	0	0	16
516sp1 (2014)	516	2014	Yes	2014	No	Viable	Prince Edward Island	PEI2b	No	No	November 2014	12/06/14	16	4	November			4.75	37					2014	0	0	0	0	16
518sp1 (2014)	518	2014	Yes	2014	No	Viable	Prince Edward Island	PEI2b	Yes	No	November 2014	12/06/14	16	4	November			5.5	46.1					2014	0	0	0	0	16
401sp2 (2015)	401	2015	Yes	No	2015	Not Viable	Prince Edward Island	PEI2b	Yes	Yes	November 2014	12/06/14		4	November														0
404sp2 (2015)	404	2015	Yes	No	2015	Not Viable	Prince Edward Island	PEI2b	No	No	November 2014	12/06/14		4	November														0
408sp2 (2015)	408	2015	Yes	2014	2015	Not Viable	Prince Edward Island	PEI2b	No	No	November 2014	12/06/14		4	November														0
409sp2 (2015)	409	2015	Yes	2014	2015	Not Viable	Prince Edward Island	PEI2b	Yes	Yes	November 2014	12/06/14		4	November														0
417sp2 (2015)	417	2015	Yes	2014	2015	Not Viable	Prince Edward Island	PEI2b	Yes	Yes	November 2014	12/06/14		4	November														0
422sp2 (2015)	422	2015	Yes	No	2015	Not Viable	Prince Edward Island	PEI2b	Yes	No	November 2014	12/06/14		4	November														0
423sp2 (2015)	423	2015	Yes	No	2015	Not Viable	Prince Edward Island	PEI2b	No	Yes	November 2014	12/06/14		4	November														0
424sp2 (2015)	424	2015	Yes	No	2015	Not Viable	Prince Edward Island	PEI2b	No	No	November 2014	12/06/14		4	November														0
450sp2 (2015)	450	2015	Yes	2014	2015	Not Viable	Prince Edward Island	PEI2b	Yes	No	November 2014	12/06/14		4	November														0
454sp2a (2015)	454	2015	Yes	No	2015	Not Viable	Prince Edward Island	PEI2b	Yes	No	November 2014	12/06/14		4	November														0
454sp2b (2015)	454	2015	Yes	No	2015	Not Viable	Prince Edward Island	PEI2b	Yes	No	November 2014	12/06/14		4	November														0
454sp2c (2015)	454	2015	Yes	No	2015	Not Viable	Prince Edward Island	PEI2b	Yes	No	November 2014	12/06/14		4	November														0
1	1	Original	No	No	No	Viable	Southern Alberta	SAB1	Yes	Yes	April 2015	03/26/15	44	5	April			13.5	36.05				Green	Original	0	0	0	0	44
2	2	Original	No	No	No	Viable	Southern Alberta	SAB1	Yes	No	April 2015	03/26/15	44	5	April			13	41.15				Green	Original	0	0	0	0	44
3	3	Original	No	No	No	Viable	Southern Alberta	SAB1	No	Yes	April 2015	03/26/15	44	5	April			8	43.55				Green	Original	0	0	0	0	44
4	4	Original	No	No	No	Viable	Southern Alberta	SAB1	No	No	April 2015	03/26/15	44	5	April			13.5	41.3				Green	Original	0	0	0	0	44
5	5	Original	No	No	No	Viable	Southern Alberta	SAB1	Yes	Yes	April 2015	03/26/15	44	5	April			8.25	37.2				Green	Original	0	0	0	0	44
6	6	Original	No	No	No	Not Viable	Southern Alberta	SAB1	Yes	No	April 2015	03/26/15	44	5	April			1	37.35				1 seam of bees; no qeen recor					1	23
8	8	Original	No	No	No	Viable	Southern Alberta	SAB1	No	No	April 2015	03/26/15	44	5	April			7.25	45.2					Original	0	0	0	0	44
9	9	Original	No	No	No	Viable	Southern Alberta	SAB1	Yes	Yes	April 2015	03/26/15	44	5	April			6.75	31.2					Original	0	0	0	0	44
10	10	Original	No	No	No	Viable	Southern Alberta	SAB1	Yes	No	April 2015	03/26/15	44	5	April			13.25	43.4					Original	0	0	0	0	44
11	11	Original	No	No	No	Viable	Southern Alberta	SAB1	No	Yes	April 2015	03/26/15	44	5	April			11.5	43.7					Original	0	0	0	0	44
12	12	Original	No	No	No	Viable	Southern Alberta	SAB1	No	No	April 2015	03/26/15	44	5	April			7.75	41.95					Original	0	0	0	0	44
13	13	Original	No	No	No	Viable	Southern Alberta	SAB1	Yes	Yes	April 2015	03/26/15	44	5	April			9.75	40.55					Original	0	0	0	0	44
14	14	Original	No	No	No	Viable	Southern Alberta	SAB1	Yes	No	April 2015	03/26/15	44	5	April			10.5	46.45					Original	0	0	0	0	44
15	15	Original	No	No	No	Viable	Southern Alberta	SAB1	No	Yes	April 2015	03/26/15	44	5	April			4.5	27.35					Original	0	0	0	0	44
16	16	Original	No	No	No	Viable	Southern Alberta	SAB1	No	No	April 2015	03/26/15	44	5	April			11	48.3					Original	0	0	0	0	44
17	17	Original	No	No	No	Viable	Southern Alberta	SAB1	Yes	Yes	April 2015	03/26/15	44	5	April			3.25	36.95					Original	0	0	0	0	44
18	18	Original	No	No	No	Viable	Southern Alberta	SAB1	Yes	No	April 2015	03/26/15	44	5	April			9	48.8					Original	0	0	0	0	44
19	19	Original	No	No	No	Viable	Southern Alberta	SAB1	No	Yes	April 2015	03/26/15	44	5	April			6.4	46.85					Original	0	0	0	0	44
20	20	Original	No	No	No	Viable	Southern Alberta	SAB1	No	No	April 2015	03/26/15	44	5	April			11.5	42.4					Original	0	0	0	0	44
21	21	Original	No	No	No	Viable	Southern Alberta	SAB1	Yes	Yes	April 2015	03/26/15	44	5	April			12	40.95					Original	0	0	0	0	44
22	22	Original	No	No	No	Viable	Southern Alberta	SAB1	Yes	No	April 2015	03/26/15	44	5	April			5.5	40.35					Original	0	0	0	0	44
23	23	Original	No	No	No	Viable	Southern Alberta	SAB1	No	Yes	April 2015	03/26/15	44	5	April			9.25	33.45					Original	0	0	0	0	44
24	24	Original	No	No	No	Not Viable	Southern Alberta	SAB1	No	No	April 2015	03/26/15	44	5	April													0	44
25	25	Original	No	No	No	Viable	Southern Alberta	SAB1	Yes	Yes	April 2015	03/26/15	44	5	April			11.25	37.1					Original	0	0	0	0	44
26	26	Original	No	No	No	Viable	Southern Alberta	SAB1	Yes	No	April 2015	03/26/15	44	5	April			10.25	46.75					Original	0	0	0	0	44
27	27	Original	No	No	No	Viable	Southern Alberta	SAB1	No	Yes	April 2015	03/26/15	44	5	April			10.75	42.55					Original	0	0	0	0	44
28	28	Original	No	No	No	Viable	Southern Alberta	SAB1	No	No	April 2015	03/26/15	44	5	April			6.25	42.15					Original	0	0	0	0	44
29	29	Original	No	No	No	Viable	Southern Alberta	SAB1	Yes	Yes	April 2015	03/26/15	44	5	April			6.5	28.6					Original	0	0	0	0	44
30	30	Original	No	No	No	Viable	Southern Alberta	SAB1	Yes	No	April 2015	03/26/15	44	5	April			8.75	39.75				Not Seen	Original	0	0	0	0	44
31	31	Original	No	No	No	Viable	Southern Alberta	SAB1	No	Yes	April 2015	03/26/15	44	5	April			9.25	37.95					Original	0	0	0	0	44
32	32	Original	No	No	No	Viable	Southern Alberta	SAB1	No	No	April 2015	03/26/15	44	5	April			7.5	52.1				Not Seen	Original	0	0	0	0	44
33	33	Original	No	No	No	Viable	Southern Alberta	SAB1	Yes	Yes	April 2015	03/26/15	44	5	April			8.5	41.6				Not Seen	2014	0	0	0	0	44
34	34	Original	No	No	No	Viable	Southern Alberta	SAB1	Yes	No	April 2015	03/26/15	44	5	April			11	34.25					Original	0	0	0	0	44
35	35	Original	No	No	No	Viable	Southern Alberta	SAB1	No	Yes	April 2015	03/26/15	44	5	April			9	39.65					Original	0	0	0	0	44
36	36	Original	No	No	No	Viable	Southern Alberta	SAB1	No	No	April 2015	03/26/15	44	5	April			3.75	51.25				Not Seen	2014	0	0	0	0	44
37	37	Original	No	No	No	Viable	Southern Alberta	SAB1	Yes	Yes	April 2015	03/26/15	44	5	April			7.25	44.2				Not Seen	2014	0	0	0	0	44
38	38	Original	No	No	No	Not Viable	Southern Alberta	SAB1	Yes	No	April 2015	03/26/15	44	5	April													0	44
39	39	Original	No	No	No	Viable	Southern Alberta	SAB1	No	Yes	April 2015	03/26/15	44	5	April			8.5	41.7					Original	0	0	0	0	44
40	40	Original	No	No	No	Viable	Southern Alberta	SAB1	No	No	April 2015	03/26/15	44	5	April			10	51.3					Original	0	0	0	0	44
41	41	Original	No	No	No	Viable	Southern Alberta	SAB2	Yes	Yes	April 2015	03/26/15	44	5	April			16.75	37.55					Original	0	0	0	0	44
43	43	Original	No	No	No	Viable	Southern Alberta	SAB2	No	Yes	April 2015	03/26/15	44	5	April			9.25	38.75					Original	0	0	0	0	44
44	44	Original	No	No	No	Not Viable	Southern Alberta	SAB2	No	No	April 2015	03/26/15	44	5	April													0	44
45	45	Original	No	No	No	Viable	Southern Alberta	SAB2	Yes	Yes	April 2015	03/26/15	44	5	April			8.5	28.5					Original	0	0	0	0	44
46	46	Original	No	No	No	Viable	Southern Alberta	SAB2	Yes	No	April 2015	03/26/15	44	5	April			11	40.8					Original	0	0	0	0	44
47	47	Original	No	No	No	Viable	Southern Alberta	SAB2	No	Yes	April 2015	03/26/15	44	5	April			10.5	39.75					Original	0	0	0	0	44
48	48	Original	No	No	No	Viable	Southern Alberta	SAB2	No	No	April 2015	03/26/15	44	5	April			10	42.6					Original	0	0	0	0	44
49	49	Original	No	No	No	Viable	Southern Alberta	SAB2	Yes	Yes	April 2015	03/26/15	44	5	April			10	32.55				Not Seen	nknown 2014	0	0	0	0	44
50	50	Original	No	No	No	Viable	Southern Alberta	SAB2	Yes	No	April 2015	03/26/15	44	5	April			12	40.45					Original	0	0	0	0	44
51	51	Original	No	No	No	Viable	Southern Alberta	SAB2	No	Yes	April 2015	03/26/15	44	5	April			10.5	41.95					Original	0	0	0	0	44
52	52	Original	No	No	No	Viable	Southern Alberta	SAB2	No	No	April 2015	03/26/15	44	5	April			11	40.2					Original	0	0	0	0	44
53	53	Original	No	No	No	Viable	Southern Alberta	SAB2	Yes	Yes	April 2015	03/26/15	44	5	April			8.5	36				Not Seen	nknown 2014	0	0	0	0	44
54	54	Original	No	No	No	Viable	Southern Alberta	SAB2	Yes	No	April 2015	03/26/15	44	5	April			9	37.6					Original	0	0	0	0	44
55	55	Original	No	No	No	Viable	Southern Alberta	SAB2	No	Yes	April 2015	03/26/15	44	5	April			10.5	35.9					Original	0	0	0	0	44
56	56	Original	No	No	No	Not Viable	Southern Alberta	SAB2	No	No	April 2015	03/26/15	44	5	April													0	44
57	57	Original	No	No	No	Not Viable	Southern Alberta	SAB2	Yes	Yes	April 2015	03/26/15	44	5	April			4	33.7									1	23
58	58	Original	No	No	No	Viable	Southern Alberta	SAB2	Yes	No	April 2015	03/26/15	44	5	April			17.5	44.8					Original	0	0	0	0	44
59	59	Original	No	No	No	Viable	Southern Alberta	SAB2	No	Yes	April 2015	03/26/15	44	5	April			11	41.05					Original	0	0	0	0	44
60	60	Original	No	No	No	Viable	Southern Alberta	SAB2	No	No	April 2015	03/26/15	44	5	April			9	37.3					2014	0	0	0	0	44
61	61	Original	No	No	No	Viable	Southern Alberta	SAB2	Yes	Yes	April 2015	03/26/15	44	5	April			17.5	35.7					Original	0	0	0	0	44
62	62	Original	No	No	No	Not Viable	Southern Alberta	SAB2	Yes	No	April 2015	03/26/15	44	5	April													0	44
63	63	Original	No	No	No	Viable	Southern Alberta	SAB2	No	Yes	April 2015	03/26/15	44	5	April			11.75	36.8					Original	0	0	0	0	44
64	64	Original	No	No	No	Viable	Southern Alberta	SAB2	No	No	April 2015	03/26/15	44	5	April			6.75	26.6					Original	0	0	0	0	44
65	65	Original	No	No	No	Viable	Southern Alberta	SAB2	Yes	Yes	April 2015	03/26/15	44	5	April			13.25	35.95					Original	0	0	0	0	44
66	66	Original	No	No	No	Viable	Southern Alberta	SAB2	Yes	No	April 2015	03/26/15	44	5	April			14.75	47.95					Original	0	0	0	0	44
67	67	Original	No	No	No	Viable	Southern Alberta	SAB2	No	Yes	April 2015	03/26/15	44	5	April			10	40.3					Original	0	0	0	0	44
68	68	Original	No	No	No	Viable	Southern Alberta	SAB2	No	No	April 2015	03/26/15	44	5	April			11.5	31.35					Original	0	0	0	0	44
69	69	Original	No	No	No	Viable	Southern Alberta	SAB2	Yes	Yes	April 2015	03/26/15	44	5	April			13.5	42.7					Original	0	0	0	0	44
70	70	Original	No	No	No	Viable	Southern Alberta	SAB2	Yes	No	April 2015	03/26/15	44	5	April			11	45.15				Not Seen	Original	0	0	0	0	44
71	71	Original	No	No	No	Viable	Southern Alberta	SAB2	No	Yes	April 2015	03/26/15	44	5	April			11.5	47.4					Original	0	0	0	0	44
72	72	Original	No	No	No	Viable	Southern Alberta	SAB2	No	No	April 2015	03/26/15	44	5	April			8	38.45					Original	0	0	0	0	44
73	73	Original	No	No	No	Viable	Southern Alberta	SAB2	Yes	Yes	April 2015	03/26/15	44	5	April			12.5					Not Seen	Original	0	0	0	0	44
74	74	Original	No	No	No	Viable	Southern Alberta	SAB2	Yes	No	April 2015	03/26/15	44	5	April			12	28.6					Original	0	0	0	0	44
75	75	Original	No	No	No	Viable	Southern Alberta	SAB2	No	Yes	April 2015	03/26/15	44	5	April			16.25	28.85					Original	0	0	0	0	44
76	76	Original	No	No	No	Not Viable	Southern Alberta	SAB2	No	No	April 2015	03/26/15	44	5	April													0	44
77	77	Original	No	No	No	Viable	Southern Alberta	SAB2	Yes	Yes	April 2015	03/26/15	44	5	April			10	39.6					Original	0	0	0	0	44
78	78	Original	No	No	No	Viable	Southern Alberta	SAB2	Yes	No	April 2015	03/26/15	44	5	April			14	47.9					Original	0	0	0	0	44
79	79	Original	No	No	No	Viable	Southern Alberta	SAB2	No	Yes	April 2015	03/26/15	44	5	April			13.5	42.3					2014	0	0	0	0	44
80	80	Original	No	No	No	Viable	Southern Alberta	SAB2	No	No	April 2015	03/26/15	44	5	April			11.75	39				Not Seen	2014	0	0	0	0	44
81	81	Original	No	No	No	Viable	Southern Alberta	SAB3	Yes	Yes	April 2015	03/26/15	44	5	April			9.25	34.35					Original	0	0	0	0	44
82	82	Original	No	No	No	Viable	Southern Alberta	SAB3	Yes	No	April 2015	03/26/15	44	5	April			11.25	52.25				Not Seen	nknown 2014	0	0	0	0	44
83	83	Original	No	No	No	Viable	Southern Alberta	SAB3	No	Yes	April 2015	03/26/15	44	5	April			7.75	32.1					Original	0	0	0	0	44
84	84	Original	No	No	No	Viable	Southern Alberta	SAB3	No	No	April 2015	03/26/15	44	5	April			9.5	43.1					Original	0	0	0	0	44
85	85	Original	No	No	No	Viable	Southern Alberta	SAB3	Yes	Yes	April 2015	03/26/15	44	5	April			9	37				Not Seen	nknown 2014	0	0	0	0	44
86	86	Original	No	No	No	Viable	Southern Alberta	SAB3	Yes	No	April 2015	03/26/15	44	5	April			4.75	51.1					Original	0	0	0	0	44
87	87	Original	No	No	No	Viable	Southern Alberta	SAB3	No	Yes	April 2015	03/26/15	44	5	April			11.75	47.75				Not Seen	nknown 2014	0	0	0	0	44
88	88	Original	No	No	No	Viable	Southern Alberta	SAB3	No	No	April 2015	03/26/15	44	5	April			4.75	61.95					2014	0	0	0	0	44
89	89	Original	No	No	No	Viable	Southern Alberta	SAB3	Yes	Yes	April 2015	03/26/15	44	5	April			13.25	39.2					Original	0	0	0	0	44
90	90	Original	No	No	No	Viable	Southern Alberta	SAB3	Yes	No	April 2015	03/26/15	44	5	April			9.75	41.35					Original	0	0	0	0	44
91	91	Original	No	No	No	Viable	Southern Alberta	SAB3	No	Yes	April 2015	03/26/15	44	5	April			10.25	47.65					Original	0	0	0	0	44
92	92	Original	No	No	No	Viable	Southern Alberta	SAB3	No	No	April 2015	03/26/15	44	5	April			11	50.2					Original	0	0	0	0	44
93	93	Original	No	No	No	Viable	Southern Alberta	SAB3	Yes	Yes	April 2015	03/26/15	44	5	April			13.5	37.4					Original	0	0	0	0	44
94	94	Original	No	No	No	Viable	Southern Alberta	SAB3	Yes	No	April 2015	03/26/15	44	5	April			11.25	39.15				Not Seen	nknown 2014	0	0	0	0	44
95	95	Original	No	No	No	Viable	Southern Alberta	SAB3	No	Yes	April 2015	03/26/15	44	5	April			12	40.15				Not Seen	nknown 2014	0	0	0	0	44
96	96	Original	No	No	No	Viable	Southern Alberta	SAB3	No	No	April 2015	03/26/15	44	5	April			11.5	37.2					Original	0	0	0	0	44
97	97	Original	No	No	No	Viable	Southern Alberta	SAB3	Yes	Yes	April 2015	03/26/15	44	5	April			12.25	40.1					Original	0	0	0	0	44
98	98	Original	No	No	No	Viable	Southern Alberta	SAB3	Yes	No	April 2015	03/26/15	44	5	April			12.75	39.75					Original	0	0	0	0	44
99	99	Original	No	No	No	Viable	Southern Alberta	SAB3	No	Yes	April 2015	03/26/15	44	5	April			10.75	35.9					Original	0	0	0	0	44
100	100	Original	No	No	No	Viable	Southern Alberta	SAB3	No	No	April 2015	03/26/15	44	5	April			8.5	40.5				Not Seen	Original	0	0	0	0	44
101	101	Original	No	No	No	Viable	Southern Alberta	SAB3	Yes	Yes	April 2015	03/26/15	44	5	April			12.75	48.6					Original	0	0	0	0	44
102	102	Original	No	No	No	Viable	Southern Alberta	SAB3	Yes	No	April 2015	03/26/15	44	5	April			15.5	42.75					Original	0	0	0	0	44
103	103	Original	No	No	No	Viable	Southern Alberta	SAB3	No	Yes	April 2015	03/26/15	44	5	April			11.25	40.25					Original	0	0	0	0	44
104	104	Original	No	No	No	Viable	Southern Alberta	SAB3	No	No	April 2015	03/26/15	44	5	April			12	47.9				Not Seen	Original	0	0	0	0	44
105	105	Original	No	No	No	Viable	Southern Alberta	SAB3	Yes	Yes	April 2015	03/26/15	44	5	April			9.75	38.4					Original	0	0	0	0	44
106	106	Original	No	No	No	Viable	Southern Alberta	SAB3	Yes	No	April 2015	03/26/15	44	5	April			11.5	37.15					Original	0	0	0	0	44
107	107	Original	No	No	No	Viable	Southern Alberta	SAB3	No	Yes	April 2015	03/26/15	44	5	April			12.25	39.7					Original	0	0	0	0	44
108	108	Original	No	No	No	Viable	Southern Alberta	SAB3	No	No	April 2015	03/26/15	44	5	April			11.25	37.05					Original	0	0	0	0	44
109	109	Original	No	No	No	Viable	Southern Alberta	SAB3	Yes	Yes	April 2015	03/26/15	44	5	April			8	42.45					Original	0	0	0	0	44
111	111	Original	No	No	No	Viable	Southern Alberta	SAB3	No	Yes	April 2015	03/26/15	44	5	April			6.75	43.65					Original	0	0	0	0	44
112	112	Original	No	No	No	Viable	Southern Alberta	SAB3	No	No	April 2015	03/26/15	44	5	April			9.5	38.1					Original	0	0	0	0	44
113	113	Original	No	No	No	Viable	Southern Alberta	SAB3	Yes	Yes	April 2015	03/26/15	44	5	April			4.5	21.7					Original	0	0	0	0	44
114	114	Original	No	No	No	Viable	Southern Alberta	SAB3	Yes	No	April 2015	03/26/15	44	5	April			10.25	40.6				Not Seen	nknown 2014	0	0	0	0	44
115	115	Original	No	No	No	Viable	Southern Alberta	SAB3	No	Yes	April 2015	03/26/15	44	5	April			10.75	33.85					Original	0	0	0	0	44
116	116	Original	No	No	No	Viable	Southern Alberta	SAB3	No	No	April 2015	03/26/15	44	5	April			13.25	45.2					Original	0	0	0	0	44
117	117	Original	No	No	No	Viable	Southern Alberta	SAB3	Yes	Yes	April 2015	03/26/15	44	5	April			12	40.75					Original	0	0	0	0	44
118	118	Original	No	No	No	Viable	Southern Alberta	SAB3	Yes	No	April 2015	03/26/15	44	5	April			5.75	47.35					Original	0	0	0	0	44
119	119	Original	No	No	No	Viable	Southern Alberta	SAB3	No	Yes	April 2015	03/26/15	44	5	April			4.25	44.9					2014	0	0	0	0	44
120	120	Original	No	No	No	Viable	Southern Alberta	SAB3	No	No	April 2015	03/26/15	44	5	April			11	45.2					Original	0	0	0	0	44
201	201	Original	No	No	No	Viable	Northern Alberta	NAB1	Yes	Yes	April 2015	04/10/15	46	5	April			7.875	33.048136				Pink	2014	0	0	0	0	46
202	202	Original	No	No	No	Viable	Northern Alberta	NAB1	Yes	No	April 2015	04/10/15	46	5	April			5.25	35.316096				Pink	2014	0	0	0	0	46
203	203	Original	No	No	No	Viable	Northern Alberta	NAB1	No	Yes	April 2015	04/10/15	46	5	April			7	34.1367568				Pink	2014	0	0	0	0	46
204	204	Original	No	No	No	Not Viable	Northern Alberta	NAB1	No	No	April 2015	04/10/15	46	5	April													0	46
205	205	Original	No	No	No	Viable	Northern Alberta	NAB1	Yes	Yes	April 2015	04/10/15	46	5	April			2.875	27.15144				Pink	2014	0	0	0	0	46
206	206	Original	No	No	No	Viable	Northern Alberta	NAB1	Yes	No	April 2015	04/10/15	46	5	April			0.5	37.6747744				Green	Original	0	0	0	0	46
207	207	Original	No	No	No	Viable	Northern Alberta	NAB1	No	Yes	April 2015	04/10/15	46	5	April			4.875	41.1220736				Pink	2014	0	0	0	0	46
208	208	Original	No	No	No	Viable	Northern Alberta	NAB1	No	No	April 2015	04/10/15	46	5	April			1.875	36.7675904				Pink	2014	0	0	0	0	46
209	209	Original	No	No	No	Not Viable	Northern Alberta	NAB1	Yes	Yes	April 2015	04/10/15	46	5	April													0	46
210	210	Original	No	No	No	Not Viable	Northern Alberta	NAB1	Yes	No	April 2015	04/10/15	46	5	April													0	46
211	211	Original	No	No	No	Viable	Northern Alberta	NAB1	No	Yes	April 2015	04/10/15	46	5	April			4.375	34.4996304				Green	Original	0	0	0	0	46
212	212	Original	No	No	No	Viable	Northern Alberta	NAB1	No	No	April 2015	04/10/15	46	5	April			0.25	41.9385392				Green	Original	0	0	0	0	46
213	213	Original	No	No	No	Viable	Northern Alberta	NAB1	Yes	Yes	April 2015	04/10/15	46	5	April			3.5	42.6642864				Pink	2014	0	0	0	0	46
214	214	Original	No	No	No	Viable	Northern Alberta	NAB1	Yes	No	April 2015	04/10/15	46	5	April			5.75	45.4765568				Pink	2014	0	0	0	0	46
215	215	Original	No	No	No	Viable	Northern Alberta	NAB1	No	Yes	April 2015	04/10/15	46	5	April			5.375	35.769688				Pink	2014	0	0	0	0	46
216	216	Original	No	No	No	Viable	Northern Alberta	NAB1	No	No	April 2015	04/10/15	46	5	April			6.75	38.944832				Green	Original	0	0	0	0	46
217	217	Original	No	No	No	Viable	Northern Alberta	NAB1	Yes	Yes	April 2015	04/10/15	46	5	April			5.75	44.0250624				Green	Original	0	0	0	0	46
218	218	Original	No	No	No	Not Viable	Northern Alberta	NAB1	Yes	No	April 2015	04/10/15	46	5	April													0	46
219	219	Original	No	No	No	Viable	Northern Alberta	NAB1	No	Yes	April 2015	04/10/15	46	5	April			3.75	42.2106944				Pink	2014	0	0	0	0	46
220	220	Original	No	No	No	Viable	Northern Alberta	NAB1	No	No	April 2015	04/10/15	46	5	April			5.375	39.0355504				Pink	2014	0	0	0	0	46
221	221	Original	No	No	No	Not Viable	Northern Alberta	NAB1	Yes	Yes	April 2015	04/10/15	46	5	April													1	22
222	222	Original	No	No	No	Viable	Northern Alberta	NAB1	Yes	No	April 2015	04/10/15	46	5	April			7.5	36.0418432				Green	Original	0	0	0	0	46
223	223	Original	No	No	No	Viable	Northern Alberta	NAB1	No	Yes	April 2015	04/10/15	46	5	April			3.75	37.3119008				Green	Original	0	0	0	0	46
224	224	Original	No	No	No	Viable	Northern Alberta	NAB1	No	No	April 2015	04/10/15	46	5	April			2.875	32.6852624				Pink	2014	0	0	0	0	46
225	225	Original	No	No	No	Viable	Northern Alberta	NAB1	Yes	Yes	April 2015	04/10/15	46	5	April			3.625	39.4891424				Pink	2014	0	0	0	0	46
226	226	Original	No	No	No	Not Viable	Northern Alberta	NAB1	Yes	No	April 2015	04/10/15	46	5	April													0	46
227	227	Original	No	No	No	Viable	Northern Alberta	NAB1	No	Yes	April 2015	04/10/15	46	5	April			8.5	38.6726768				Green	Original	0	0	0	0	46
228	228	Original	No	No	No	Viable	Northern Alberta	NAB1	No	No	April 2015	04/10/15	46	5	April			7.25	31.0523312				Pink	2014	0	0	0	0	46
229	229	Original	No	No	No	Viable	Northern Alberta	NAB1	Yes	Yes	April 2015	04/10/15	46	5	April			4.25	43.2085968				Green	Original	0	0	0	0	46
230	230	Original	No	No	No	Viable	Northern Alberta	NAB1	Yes	No	April 2015	04/10/15	46	5	April			6.875	27.15144				Green	Original	0	0	0	0	46
231	231	Original	No	No	No	Viable	Northern Alberta	NAB1	No	Yes	April 2015	04/10/15	46	5	April			2.75	37.8562112				Green	Original	0	0	0	0	46
232	232	Original	No	No	No	Viable	Northern Alberta	NAB1	No	No	April 2015	04/10/15	46	5	April			4.375	35.0439408				Green	Original	0	0	0	0	46
233	233	Original	No	No	No	Viable	Northern Alberta	NAB1	Yes	Yes	April 2015	04/10/15	46	5	April			2	39.7612976				Pink	2014	0	0	0	0	46
234	234	Original	No	No	No	Viable	Northern Alberta	NAB1	Yes	No	April 2015	04/10/15	46	5	April			5.375	44.4786544				Green	Original	0	0	0	0	46
235	235	Original	No	No	No	Viable	Northern Alberta	NAB1	No	Yes	April 2015	04/10/15	46	5	April			4.375	39.398424				Pink	2014	0	0	0	0	46
236	236	Original	No	No	No	Viable	Northern Alberta	NAB1	No	No	April 2015	04/10/15	46	5	April			6.875	40.0334528				Green	Original	0	0	0	0	46
237	237	Original	No	No	No	Viable	Northern Alberta	NAB1	Yes	Yes	April 2015	04/10/15	46	5	April			6.125	35.769688				Green	Original	0	0	0	0	46
238	238	Original	No	No	No	Viable	Northern Alberta	NAB1	Yes	No	April 2015	04/10/15	46	5	April			2.125	41.8478208				Pink	2014	0	0	0	0	46
239	239	Original	No	No	No	Viable	Northern Alberta	NAB1	No	Yes	April 2015	04/10/15	46	5	April			5.375	37.3119008				Pink	2014	0	0	0	0	46
240	240	Original	No	No	No	Viable	Northern Alberta	NAB1	No	No	April 2015	04/10/15	46	5	April			5.625	35.1346592				Pink	2014	0	0	0	0	46
241	241	Original	No	No	No	Viable	Northern Alberta	NAB2	Yes	Yes	April 2015	04/10/15	46	5	April			6.125	47.8352352				Pink	2014	0	0	0	0	46
242	242	Original	No	No	No	Not Viable	Northern Alberta	NAB2	Yes	No	April 2015	04/10/15	46	5	April													0	46
243	243	Original	No	No	No	Viable	Northern Alberta	NAB2	No	Yes	April 2015	04/10/15	46	5	April			5.625	39.0355504				Pink	2014	0	0	0	0	46
244	244	Original	No	No	No	Viable	Northern Alberta	NAB2	No	No	April 2015	04/10/15	46	5	April			4.875	43.2993152				Pink	2014	0	0	0	0	46
245	245	Original	No	No	No	Viable	Northern Alberta	NAB2	Yes	Yes	April 2015	04/10/15	46	5	April			2.5	40.5777632				Pink	2014	0	0	0	0	46
246	246	Original	No	No	No	Not Viable	Northern Alberta	NAB2	Yes	No	April 2015	04/10/15	46	5	April													1	22
247	247	Original	No	No	No	Viable	Northern Alberta	NAB2	No	Yes	April 2015	04/10/15	46	5	April			4.375	37.8562112				Pink	2014	0	0	0	0	46
248	248	Original	No	No	No	Viable	Northern Alberta	NAB2	No	No	April 2015	04/10/15	46	5	April			7.125	37.9469296				Pink	2014	0	0	0	0	46
249	249	Original	No	No	No	Not Viable	Northern Alberta	NAB2	Yes	Yes	April 2015	04/10/15	46	5	April													1	22
250	250	Original	No	No	No	Viable	Northern Alberta	NAB2	Yes	No	April 2015	04/10/15	46	5	April			1.25	36.676872				Green	Original	0	0	0	0	46
251	251	Original	No	No	No	Viable	Northern Alberta	NAB2	No	Yes	April 2015	04/10/15	46	5	April			0.125	30.4173024				Unmarked	2014	0	0	0	0	46
252	252	Original	No	No	No	Viable	Northern Alberta	NAB2	No	No	April 2015	04/10/15	46	5	April			11.375	34.408912				Green	Original	0	0	0	0	46
253	253	Original	No	No	No	Viable	Northern Alberta	NAB2	Yes	Yes	April 2015	04/10/15	46	5	April			2.25	35.4975328				Pink	2014	0	0	0	0	46
254	254	Original	No	No	No	Viable	Northern Alberta	NAB2	Yes	No	April 2015	04/10/15	46	5	April			5.125	38.4005216				Green	Original	0	0	0	0	46
255	255	Original	No	No	No	Viable	Northern Alberta	NAB2	No	Yes	April 2015	04/10/15	46	5	April			9.75	45.1136832				Pink	2014	0	0	0	0	46
256	256	Original	No	No	No	Viable	Northern Alberta	NAB2	No	No	April 2015	04/10/15	46	5	April			5.5	35.8604064				Green	Original	0	0	0	0	46
257	257	Original	No	No	No	Viable	Northern Alberta	NAB2	Yes	Yes	April 2015	04/10/15	46	5	April			0.125	34.1367568				Unmarked	2014	0	0	0	0	46
258	258	Original	No	No	No	Viable	Northern Alberta	NAB2	Yes	No	April 2015	04/10/15	46	5	April			6	35.1346592				Green	Original	0	0	0	0	46
259	259	Original	No	No	No	Viable	Northern Alberta	NAB2	No	Yes	April 2015	04/10/15	46	5	April			8.5	38.944832				Pink	2014	0	0	0	0	46
260	260	Original	No	No	No	Viable	Northern Alberta	NAB2	No	No	April 2015	04/10/15	46	5	April			3.75	42.9364416				Green	Original	0	0	0	0	46
261	261	Original	No	No	No	Not Viable	Northern Alberta	NAB2	Yes	Yes	April 2015	04/10/15	46	5	April													0	46
262	262	Original	No	No	No	Viable	Northern Alberta	NAB2	Yes	No	April 2015	04/10/15	46	5	April			11	39.6705792				Green	Original	0	0	0	0	46
263	263	Original	No	No	No	Not Viable	Northern Alberta	NAB2	No	Yes	April 2015	04/10/15	46	5	April													1	22
264	264	Original	No	No	No	Viable	Northern Alberta	NAB2	No	No	April 2015	04/10/15	46	5	April			2.625	47.0187696				Kona	2015	1	1	0	0	46
265	265	Original	No	No	No	Viable	Northern Alberta	NAB2	Yes	Yes	April 2015	04/10/15	46	5	April			4.125	43.8436256				Pink	2014	0	0	0	0	46
266	266	Original	No	No	No	Viable	Northern Alberta	NAB2	Yes	No	April 2015	04/10/15	46	5	April			1.375	47.3816432				Pink	2014	0	0	0	0	46
267	267	Original	No	No	No	Not Viable	Northern Alberta	NAB2	No	Yes	April 2015	04/10/15	46	5	April													0	46
268	268	Original	No	No	No	Viable	Northern Alberta	NAB2	No	No	April 2015	04/10/15	46	5	April			4.25	41.666384				Green	Original	0	0	0	0	46
269	269	Original	No	No	No	Viable	Northern Alberta	NAB2	Yes	Yes	April 2015	04/10/15	46	5	April			6.875	34.0460384				Green	Original	0	0	0	0	46
270	270	Original	No	No	No	Viable	Northern Alberta	NAB2	Yes	No	April 2015	04/10/15	46	5	April			0.5	39.9427344				Green	2014	0	0	0	0	46
271	271	Original	No	No	No	Viable	Northern Alberta	NAB2	No	Yes	April 2015	04/10/15	46	5	April			6.125	28.1493424				Green	Original	0	0	0	0	46
272	272	Original	No	No	No	Not Viable	Northern Alberta	NAB2	No	No	April 2015	04/10/15	46	5	April													1	22
273	273	Original	No	No	No	Not Viable	Northern Alberta	NAB2	Yes	Yes	April 2015	04/10/15	46	5	April													1	22
274	274	Original	No	No	No	Not Viable	Northern Alberta	NAB2	Yes	No	April 2015	04/10/15	46	5	April													0	46
275	275	Original	No	No	No	Viable	Northern Alberta	NAB2	No	Yes	April 2015	04/10/15	46	5	April			9.25	42.573568				Pink	2014	0	0	0	0	46
276	276	Original	No	No	No	Viable	Northern Alberta	NAB2	No	No	April 2015	04/10/15	46	5	April			3	36.5861536				Pink	2014	0	0	0	0	46
277	277	Original	No	No	No	Not Viable	Northern Alberta	NAB2	Yes	Yes	April 2015	04/10/15	46	5	April													0	46
278	278	Original	No	No	No	Viable	Northern Alberta	NAB2	Yes	No	April 2015	04/10/15	46	5	April			4.75	34.9532224				Green	Original	0	0	0	0	46
279	279	Original	No	No	No	Viable	Northern Alberta	NAB2	No	Yes	April 2015	04/10/15	46	5	April			7.625	31.9595152				Pink	2014	0	0	0	0	46
280	280	Original	No	No	No	Viable	Northern Alberta	NAB2	No	No	April 2015	04/10/15	46	5	April			4.25	34.1367568				Green	Original	0	0	0	0	46
281	281	Original	No	No	No	Viable	Northern Alberta	NAB3	Yes	Yes	April 2015	04/10/15	46	5	April			5.375	39.4891424				Green	Original	0	0	0	0	46
282	282	Original	No	No	No	Viable	Northern Alberta	NAB3	Yes	No	April 2015	04/10/15	46	5	April			5.125	37.4026192				Pink	2014	0	0	0	0	46
283	283	Original	No	No	No	Viable	Northern Alberta	NAB3	No	Yes	April 2015	04/10/15	46	5	April			3	44.5693728				Green	Original	0	0	0	0	46
284	284	Original	No	No	No	Viable	Northern Alberta	NAB3	No	No	April 2015	04/10/15	46	5	April			2.75	30.9616128				Pink	2014	0	0	0	0	46
285	285	Original	No	No	No	Viable	Northern Alberta	NAB3	Yes	Yes	April 2015	04/10/15	46	5	April			1.875	39.398424				Pink	2014	0	0	0	0	46
286	286	Original	No	No	No	Not Viable	Northern Alberta	NAB3	Yes	No	April 2015	04/10/15	46	5	April													0	46
287	287	Original	No	No	No	Viable	Northern Alberta	NAB3	No	Yes	April 2015	04/10/15	46	5	April			5.375	39.7612976				Green	Original	0	0	0	0	46
288	288	Original	No	No	No	Viable	Northern Alberta	NAB3	No	No	April 2015	04/10/15	46	5	April			3.625	34.5903488				Pink	2014	0	0	0	0	46
289	289	Original	No	No	No	Not Viable	Northern Alberta	NAB3	Yes	Yes	April 2015	04/10/15	46	5	April													1	22
290	290	Original	No	No	No	Not Viable	Northern Alberta	NAB3	Yes	No	April 2015	04/10/15	46	5	April													1	22
291	291	Original	No	No	No	Viable	Northern Alberta	NAB3	No	Yes	April 2015	04/10/15	46	5	April			2.375	39.7612976				Pink	2014	0	0	0	0	46
292	292	Original	No	No	No	Viable	Northern Alberta	NAB3	No	No	April 2015	04/10/15	46	5	April			6.25	37.4933376				Green	Original	0	0	0	0	46
293	293	Original	No	No	No	Viable	Northern Alberta	NAB3	Yes	Yes	April 2015	04/10/15	46	5	April			1	41.5756656				Green	Original	0	0	0	0	46
294	294	Original	No	No	No	Viable	Northern Alberta	NAB3	Yes	No	April 2015	04/10/15	46	5	April			5	41.7571024				Pink	2014	0	0	0	0	46
295	295	Original	No	No	No	Viable	Northern Alberta	NAB3	No	Yes	April 2015	04/10/15	46	5	April			7.5	36.3139984				Pink	2014	0	0	0	0	46
296	296	Original	No	No	No	Viable	Northern Alberta	NAB3	No	No	April 2015	04/10/15	46	5	April			3.875	40.1241712				Pink	2014	0	0	0	0	46
297	297	Original	No	No	No	Viable	Northern Alberta	NAB3	Yes	Yes	April 2015	04/10/15	46	5	April			5.875	23.2505488				Green	2014	0	0	0	0	46
298	298	Original	No	No	No	Not Viable	Northern Alberta	NAB3	Yes	No	April 2015	04/10/15	46	5	April													0	46
299	299	Original	No	No	No	Viable	Northern Alberta	NAB3	No	Yes	April 2015	04/10/15	46	5	April			3	33.5924464				Pink	2014	0	0	0	0	46
300	300	Original	No	No	No	Viable	Northern Alberta	NAB3	No	No	April 2015	04/10/15	46	5	April			8	41.0313552				Pink	2014	0	0	0	0	46
301	301	Original	No	No	No	Viable	Northern Alberta	NAB3	Yes	Yes	April 2015	04/10/15	46	5	April			7.375	33.2295728				Green	Original	0	0	0	0	46
302	302	Original	No	No	No	Viable	Northern Alberta	NAB3	Yes	No	April 2015	04/10/15	46	5	April			6.25	35.5882512				Green	Original	0	0	0	0	46
303	303	Original	No	No	No	Viable	Northern Alberta	NAB3	No	Yes	April 2015	04/10/15	46	5	April			6.25	41.212792				Green	Original	0	0	0	0	46
304	304	Original	No	No	No	Viable	Northern Alberta	NAB3	No	No	April 2015	04/10/15	46	5	April			8.875	38.6726768				Green	Original	0	0	0	0	46
306	306	Original	No	No	No	Viable	Northern Alberta	NAB3	Yes	No	April 2015	04/10/15	46	5	April			1.125	39.6705792				Green	Original	0	0	0	0	46
307	307	Original	No	No	No	Viable	Northern Alberta	NAB3	No	Yes	April 2015	04/10/15	46	5	April			2.625	47.2909248				Kona	2015	1	1	0	0	46
308	308	Original	No	No	No	Viable	Northern Alberta	NAB3	No	No	April 2015	04/10/15	46	5	April			11.125	36.1325616				Green	Original	0	0	0	0	46
309	309	Original	No	No	No	Not Viable	Northern Alberta	NAB3	Yes	Yes	April 2015	04/10/15	46	5	April													1	22
310	310	Original	No	No	No	Viable	Northern Alberta	NAB3	Yes	No	April 2015	04/10/15	46	5	April			6.875	39.1262688				Green	Original	0	0	0	0	46
312	312	Original	No	No	No	Viable	Northern Alberta	NAB3	No	No	April 2015	04/10/15	46	5	April			3.5	41.4849472				Pink	2014	0	0	0	0	46
313	313	Original	No	No	No	Viable	Northern Alberta	NAB3	Yes	Yes	April 2015	04/10/15	46	5	April			3.625	40.2148896				Unmarked	2014	0	0	0	0	46
314	314	Original	No	No	No	Not Viable	Northern Alberta	NAB3	Yes	No	April 2015	04/10/15	46	5	April													0	46
315	315	Original	No	No	No	Viable	Northern Alberta	NAB3	No	Yes	April 2015	04/10/15	46	5	April			5.25	37.3119008				Pink	2014	0	0	0	0	46
316	316	Original	No	No	No	Not Viable	Northern Alberta	NAB3	No	No	April 2015	04/10/15	46	5	April													0	46
317	317	Original	No	No	No	Not Viable	Northern Alberta	NAB3	Yes	Yes	April 2015	04/10/15	46	5	April													1	22
318	318	Original	No	No	No	Not Viable	Northern Alberta	NAB3	Yes	No	April 2015	04/10/15	46	5	April													1	22
319	319	Original	No	No	No	Viable	Northern Alberta	NAB3	No	Yes	April 2015	04/10/15	46	5	April			6.875	36.22328				Kona	2015	1	1	0	0	46
320	320	Original	No	No	No	Viable	Northern Alberta	NAB3	No	No	April 2015	04/10/15	46	5	April			3.625	39.7612976				Green	Original	0	0	0	0	46
321	321	Original	No	No	No	Not Viable	Northern Alberta	NAB3	Yes	Yes	April 2015	04/10/15	46	5	April													1	22
322	322	Original	No	No	No	Not Viable	Northern Alberta	NAB3	Yes	No	April 2015	04/10/15	46	5	April													1	22
323	323	Original	No	No	No	Viable	Northern Alberta	NAB3	No	Yes	April 2015	04/10/15	46	5	April			5.375	29.9637104				Pink	2014	0	0	0	0	46
324	324	Original	No	No	No	Viable	Northern Alberta	NAB3	No	No	April 2015	04/10/15	46	5	April			6.25	44.6600912				Pink	2014	0	0	0	0	46
325	325	Original	No	No	No	Not Viable	Northern Alberta	NAB3	Yes	Yes	April 2015	04/10/15	46	5	April													0	46
401	401	Original	Yes	No	2015	Viable	Prince Edward Island	PEI1a	Yes	Yes	April 2015	05/23/15	47	5	April			3.875	31.4						0	0	0	0	47
402	402	Original	No	No	No	Viable	Prince Edward Island	PEI1a	Yes	No	April 2015	05/23/15	47	5	April			4.125	28.5						0	0	0	0	47
403	403	Original	No	No	No	Not Viable	Prince Edward Island	PEI1a	No	Yes	April 2015	05/23/15	47	5	April													0	47
404	404	Original	Yes	No	2015	Viable	Prince Edward Island	PEI1a	No	No	April 2015	05/23/15	47	5	April			3.25	23.75						0	0	0	0	47
405	405	Original	No	No	No	Viable	Prince Edward Island	PEI1a	Yes	Yes	April 2015	05/23/15	47	5	April			2.25	24.05						0	0	0	0	47
406	406	Original	No	No	No	Viable	Prince Edward Island	PEI1a	Yes	No	April 2015	05/23/15	47	5	April			2.625	26.25						0	0	0	0	47
407	407	Original	No	No	No	Viable	Prince Edward Island	PEI1a	No	Yes	April 2015	05/23/15	47	5	April			4	26.2						0	0	0	0	47
408	408	Original	Yes	2014	2015	Viable	Prince Edward Island	PEI1a	No	No	April 2015	05/23/15	47	5	April			8.625	28						0	0	0	0	47
409	409	Original	Yes	2014	2015	Viable	Prince Edward Island	PEI1a	Yes	Yes	April 2015	05/23/15	47	5	April			7.375	29.4						0	0	0	0	47
410	410	Original	Yes	2014	No	Viable	Prince Edward Island	PEI1a	Yes	No	April 2015	05/23/15	47	5	April			0.5	22.2						0	0	0	0	47
411	411	Original	Yes	2014	No	Not Viable	Prince Edward Island	PEI1a	No	Yes	April 2015	05/23/15	47	5	April													1	23
412	412	Original	No	No	No	Not Viable	Prince Edward Island	PEI1a	No	No	April 2015	05/23/15	47	5	April													0	47
413	413	Original	Yes	2014	No	Viable	Prince Edward Island	PEI1a	Yes	Yes	April 2015	05/23/15	47	5	April			1.375	24.45						0	0	0	0	47
414	414	Original	No	No	No	Not Viable	Prince Edward Island	PEI1a	Yes	No	April 2015	05/23/15	47	5	April													0	47
415	415	Original	No	No	No	Viable	Prince Edward Island	PEI1a	No	Yes	April 2015	05/23/15	47	5	April			1.5	23.65						0	0	0	0	47
416	416	Original	Yes	2014	No	Viable	Prince Edward Island	PEI1a	No	No	April 2015	05/23/15	47	5	April			0.625	25.45						0	0	0	0	47
417	417	Original	Yes	2014	2015	Viable	Prince Edward Island	PEI1a	Yes	Yes	April 2015	05/23/15	47	5	April			5.375	25.1						0	0	0	0	47
418	418	Original	No	No	No	Not Viable	Prince Edward Island	PEI1a	Yes	No	April 2015	05/23/15	47	5	April													1	23
420	420	Original	No	No	No	Viable	Prince Edward Island	PEI1a	No	No	April 2015	05/23/15	47	5	April			4.75	30.05						0	0	0	0	47
422	422	Original	Yes	No	2015	Viable	Prince Edward Island	PEI1a	Yes	No	April 2015	05/23/15	47	5	April			7.375	32.75						0	0	0	0	47
423	423	Original	Yes	No	2015	Viable	Prince Edward Island	PEI1a	No	Yes	April 2015	05/23/15	47	5	April			8.75	35.35						0	0	0	0	47
424	424	Original	Yes	No	2015	Viable	Prince Edward Island	PEI1a	No	No	April 2015	05/23/15	47	5	April			5.625	32.25						0	0	0	0	47
436	436	Original	No	No	No	Not Viable	Prince Edward Island	PEI2a	No	No	April 2015	05/23/15	47	5	April													0	47
437	437	Original	Yes	2014	No	Viable	Prince Edward Island	PEI2a	Yes	Yes	April 2015	05/23/15	47	5	April			0.125	24.8						0	0	0	0	47
438	438	Original	No	No	No	Viable	Prince Edward Island	PEI2a	Yes	No	April 2015	05/23/15	47	5	April			0.25	35.2						0	0	0	0	47
439	439	Original	No	No	No	Viable	Prince Edward Island	PEI2a	No	Yes	April 2015	05/23/15	47	5	April			0.125	22.8						0	0	0	0	47
441	441	Original	Yes	2014	No	Viable	Prince Edward Island	PEI2a	Yes	Yes	April 2015	05/23/15	47	5	April			1	21.75						0	0	0	0	47
447	447	Original	No	No	No	Viable	Prince Edward Island	PEI1a	No	Yes	April 2015	05/23/15	47	5	April			5.375	21.3						0	0	0	0	47
448	448	Original	Yes	2014	No	Viable	Prince Edward Island	PEI1a	No	No	April 2015	05/23/15	47	5	April			4.125	21.7						0	0	0	0	47
449	449	Original	Yes	2014	No	Not Viable	Prince Edward Island	PEI1a	Yes	Yes	April 2015	05/23/15	47	5	April													1	23
450	450	Original	Yes	2014	2015	Viable	Prince Edward Island	PEI1a	Yes	No	April 2015	05/23/15	47	5	April			6.75	25.3						0	0	0	0	47
451	451	Original	No	No	No	Not Viable	Prince Edward Island	PEI1a	No	Yes	April 2015	05/23/15	47	5	April													1	23
453	453	Original	No	No	No	Viable	Prince Edward Island	PEI1a	Yes	Yes	April 2015	05/23/15	47	5	April			9.5	25.95						0	0	0	0	47
454	454	Original	Yes	No	2015	Viable	Prince Edward Island	PEI1a	Yes	No	April 2015	05/23/15	47	5	April			12.875	34.05						0	0	0	0	47
455	455	Original	No	No	No	Viable	Prince Edward Island	PEI1b	No	Yes	April 2015	05/23/15	47	5	April			6.75	30.15						0	0	0	0	47
457	457	Original	Yes	2014	No	Not Viable	Prince Edward Island	PEI1b	Yes	Yes	April 2015	05/23/15	47	5	April													1	23
459	459	Original	Yes	2014	No	Viable	Prince Edward Island	PEI1b	No	Yes	April 2015	05/23/15	47	5	April			3.75	25.75						0	0	0	0	47
460	460	Original	Yes	2014	No	Viable	Prince Edward Island	PEI1b	No	No	April 2015	05/23/15	47	5	April			3.375	24.65						0	0	0	0	47
462	462	Original	Yes	2014	No	Not Viable	Prince Edward Island	PEI1b	Yes	No	April 2015	05/23/15	47	5	April													1	23
463	463	Original	No	No	No	Viable	Prince Edward Island	PEI1b	No	Yes	April 2015	05/23/15	47	5	April			2.125	25.35						0	0	0	0	47
465	465	Original	Yes	2014	No	Not Viable	Prince Edward Island	PEI1b	Yes	Yes	April 2015	05/23/15	47	5	April													1	23
468	468	Original	No	No	No	Viable	Prince Edward Island	PEI2a	No	No	April 2015	05/23/15	47	5	April			6.25	27.85						0	0	0	0	47
470	470	Original	Yes	2014	No	Viable	Prince Edward Island	PEI2a	Yes	No	April 2015	05/23/15	47	5	April			0.25	22.05						0	0	0	0	47
471	471	Original	Yes	2014	No	Viable	Prince Edward Island	PEI2a	No	Yes	April 2015	05/23/15	47	5	April			1.125	22.4						0	0	0	0	47
472	472	Original	No	No	No	Viable	Prince Edward Island	PEI2a	No	No	April 2015	05/23/15	47	5	April			1.875	25.45						0	0	0	0	47
475	475	Original	No	No	No	Viable	Prince Edward Island	PEI2a	No	Yes	April 2015	05/23/15	47	5	April			1	22.5						0	0	0	0	47
476	476	Original	Yes	2014	No	Viable	Prince Edward Island	PEI2a	No	No	April 2015	05/23/15	47	5	April			0	31.6						0	0	0	0	47
477	477	Original	Yes	2014	No	Viable	Prince Edward Island	PEI2a	Yes	Yes	April 2015	05/23/15	47	5	April			6.625	29.05						0	0	0	0	47
478	478	Original	Yes	2014	No	Viable	Prince Edward Island	PEI2a	Yes	No	April 2015	05/23/15	47	5	April			1.75	24.05						0	0	0	0	47
479	479	Original	Yes	2014	No	Viable	Prince Edward Island	PEI2a	No	Yes	April 2015	05/23/15	47	5	April			1.375	18.6						0	0	0	0	47
480	480	Original	No	No	No	Viable	Prince Edward Island	PEI2a	No	No	April 2015	05/23/15	47	5	April			10.25	26.85						0	0	0	0	47
481	481	Original	Yes	2014	No	Not Viable	Prince Edward Island	PEI1b	Yes	Yes	April 2015	05/23/15	47	5	April													1	23
482	482	Original	Yes	2014	No	Viable	Prince Edward Island	PEI1b	Yes	No	April 2015	05/23/15	47	5	April			2.375	22.1						0	0	0	0	47
483	483	Original	Yes	2014	No	Viable	Prince Edward Island	PEI1b	No	Yes	April 2015	05/23/15	47	5	April			1.625	23.1						0	0	0	0	47
484	484	Original	No	No	No	Viable	Prince Edward Island	PEI1b	No	No	April 2015	05/23/15	47	5	April			0.375	25.85						0	0	0	0	47
485	485	Original	Yes	2014	No	Viable	Prince Edward Island	PEI1b	Yes	Yes	April 2015	05/23/15	47	5	April			4.125	27.35						0	0	0	0	47
487	487	Original	No	No	No	Not Viable	Prince Edward Island	PEI1b	No	Yes	April 2015	05/23/15	47	5	April													0	47
489	489	Original	Yes	2014	No	Not Viable	Prince Edward Island	PEI1b	Yes	Yes	April 2015	05/23/15	47	5	April													0	47
490	490	Original	No	No	No	Viable	Prince Edward Island	PEI1b	Yes	No	April 2015	05/23/15	47	5	April			6.75	30.2						0	0	0	0	47
491	491	Original	Yes	2014	No	Viable	Prince Edward Island	PEI1b	No	Yes	April 2015	05/23/15	47	5	April			0.25	22.9						0	0	0	0	47
496	496	Original	No	No	No	Not Viable	Prince Edward Island	PEI1b	No	No	April 2015	05/23/15	47	5	April													0	47
498	498	Original	No	No	No	Viable	Prince Edward Island	PEI1b	Yes	No	April 2015	05/23/15	47	5	April			1.375	26.6						0	0	0	0	47
499	499	Original	Yes	2014	No	Viable	Prince Edward Island	PEI1b	No	Yes	April 2015	05/23/15	47	5	April			1.25	27.05						0	0	0	0	47
501	501	Original	Yes	2014	No	Viable	Prince Edward Island	PEI1b	Yes	Yes	April 2015	05/23/15	47	5	April			0.5	23.1						0	0	0	0	47
503	503	Original	Yes	2014	No	Viable	Prince Edward Island	PEI1b	No	Yes	April 2015	05/23/15	47	5	April			3.5	24.95						0	0	0	0	47
504	504	Original	No	No	No	Not Viable	Prince Edward Island	PEI1b	No	No	April 2015	05/23/15	47	5	April													0	47
505	505	Original	No	No	No	Viable	Prince Edward Island	PEI1b	Yes	Yes	April 2015	05/23/15	47	5	April			0.5	25.05						0	0	0	0	47
506	506	Original	No	No	No	Not Viable	Prince Edward Island	PEI1b	Yes	No	April 2015	05/23/15	47	5	April													0	47
507	507	Original	No	No	No	Not Viable	Prince Edward Island	PEI1b	No	Yes	April 2015	05/23/15	47	5	April													0	47
512	512	Original	No	No	No	Viable	Prince Edward Island	PEI2a	No	No	April 2015	05/23/15	47	5	April			0	27.35						0	0	0	0	47
513	513	Original	No	No	No	Viable	Prince Edward Island	PEI2a	Yes	Yes	April 2015	05/23/15	47	5	April			1.375	20.85						0	0	0	0	47
514	514	Original	No	No	No	Viable	Prince Edward Island	PEI2a	Yes	No	April 2015	05/23/15	47	5	April			1	24.1						0	0	0	0	47
516	516	Original	Yes	2014	No	Not Viable	Prince Edward Island	PEI2a	No	No	April 2015	05/23/15	47	5	April													1	23
517	517	Original	No	No	No	Viable	Prince Edward Island	PEI2a	Yes	Yes	April 2015	05/23/15	47	5	April			1.375	29.05						0	0	0	0	47
518	518	Original	Yes	2014	No	Viable	Prince Edward Island	PEI2a	Yes	No	April 2015	05/23/15	47	5	April			0	23.25						0	0	0	0	47
519	519	Original	No	No	No	Viable	Prince Edward Island	PEI2a	No	Yes	April 2015	05/23/15	47	5	April			6.5	31.8						0	0	0	0	47
408sp1 (2014)	408	2014	Yes	2014	2015	Not Viable	Prince Edward Island	PEI2b	No	No	April 2015	05/23/15	40	5	April													1	16
409sp1 (2014)	409	2014	Yes	2014	2015	Not Viable	Prince Edward Island	PEI2b	Yes	Yes	April 2015	05/23/15	40	5	April													1	16
410sp1 (2014)	410	2014	Yes	2014	No	Viable	Prince Edward Island	PEI2b	Yes	No	April 2015	05/23/15	40	5	April			3.25	21.5						0	0	0	0	40
411sp1 (2014)	411	2014	Yes	2014	No	Not Viable	Prince Edward Island	PEI2b	No	Yes	April 2015	05/23/15	40	5	April													1	16
413sp1 (2014)	413	2014	Yes	2014	No	Not Viable	Prince Edward Island	PEI2b	Yes	Yes	April 2015	05/23/15	40	5	April													0	40
416sp1 (2014)	416	2014	Yes	2014	No	Not Viable	Prince Edward Island	PEI2b	No	No	April 2015	05/23/15	40	5	April													1	16
417sp1 (2014)	417	2014	Yes	2014	2015	Viable	Prince Edward Island	PEI2b	Yes	Yes	April 2015	05/23/15	40	5	April			2	22.75						0	0	0	0	40
437sp1 (2014)	437	2014	Yes	2014	No	Not Viable	Prince Edward Island	PEI2b	Yes	Yes	April 2015	05/23/15	40	5	April													1	16
441sp1 (2014)	441	2014	Yes	2014	No	Viable	Prince Edward Island	PEI2b	Yes	Yes	April 2015	05/23/15	40	5	April			2.125	28.45						0	0	0	0	40
448sp1 (2014)	448	2014	Yes	2014	No	Viable	Prince Edward Island	PEI2b	No	No	April 2015	05/23/15	40	5	April			5.625	24.35						0	0	0	0	40
449sp1 (2014)	449	2014	Yes	2014	No	Viable	Prince Edward Island	PEI2b	Yes	Yes	April 2015	05/23/15	40	5	April			0	26.6						0	0	0	0	40
450sp1 (2014)	450	2014	Yes	2014	2015	Viable	Prince Edward Island	PEI2b	Yes	No	April 2015	05/23/15	40	5	April			3.75	23.15						0	0	0	0	40
457sp1 (2014)	457	2014	Yes	2014	No	Viable	Prince Edward Island	PEI2b	Yes	Yes	April 2015	05/23/15	40	5	April			0.5	21.1						0	0	0	0	40
459sp1 (2014)	459	2014	Yes	2014	No	Viable	Prince Edward Island	PEI2b	No	Yes	April 2015	05/23/15	40	5	April			0	29.4						0	0	0	0	40
460sp1 (2014)	460	2014	Yes	2014	No	Not Viable	Prince Edward Island	PEI2b	No	No	April 2015	05/23/15	40	5	April													1	16
462sp1 (2014)	462	2014	Yes	2014	No	Not Viable	Prince Edward Island	PEI2b	Yes	No	April 2015	05/23/15	40	5	April													1	16
465sp1 (2014)	465	2014	Yes	2014	No	Viable	Prince Edward Island	PEI2b	Yes	Yes	April 2015	05/23/15	40	5	April			0.5	25.9						0	0	0	0	40
470sp1 (2014)	470	2014	Yes	2014	No	Viable	Prince Edward Island	PEI2b	Yes	No	April 2015	05/23/15	40	5	April			0.625	30						0	0	0	0	40
471sp1 (2014)	471	2014	Yes	2014	No	Not Viable	Prince Edward Island	PEI2b	No	Yes	April 2015	05/23/15	40	5	April													0	40
476sp1 (2014)	476	2014	Yes	2014	No	Not Viable	Prince Edward Island	PEI2b	No	No	April 2015	05/23/15	40	5	April													1	16
477sp1 (2014)	477	2014	Yes	2014	No	Not Viable	Prince Edward Island	PEI2b	Yes	Yes	April 2015	05/23/15	40	5	April													1	16
478sp1 (2014)	478	2014	Yes	2014	No	Viable	Prince Edward Island	PEI2b	Yes	No	April 2015	05/23/15	40	5	April			1.625	15.8						0	0	0	0	40
479sp1 (2014)	479	2014	Yes	2014	No	Not Viable	Prince Edward Island	PEI2b	No	Yes	April 2015	05/23/15	40	5	April													1	16
481sp1 (2014)	481	2014	Yes	2014	No	Not Viable	Prince Edward Island	PEI2b	Yes	Yes	April 2015	05/23/15	40	5	April													0	40
482sp1 (2014)	482	2014	Yes	2014	No	Not Viable	Prince Edward Island	PEI2b	Yes	No	April 2015	05/23/15	40	5	April													0	40
483sp1 (2014)	483	2014	Yes	2014	No	Viable	Prince Edward Island	PEI2b	No	Yes	April 2015	05/23/15	40	5	April			1.625	27.9						0	0	0	0	40
485sp1 (2014)	485	2014	Yes	2014	No	Not Viable	Prince Edward Island	PEI2b	Yes	Yes	April 2015	05/23/15	40	5	April													1	16
489sp1 (2014)	489	2014	Yes	2014	No	Viable	Prince Edward Island	PEI2b	Yes	Yes	April 2015	05/23/15	40	5	April			1.125	17.65						0	0	0	0	40
491sp1 (2014)	491	2014	Yes	2014	No	Viable	Prince Edward Island	PEI2b	No	Yes	April 2015	05/23/15	40	5	April			0.5	20.75						0	0	0	0	40
499sp1 (2014)	499	2014	Yes	2014	No	Viable	Prince Edward Island	PEI2b	No	Yes	April 2015	05/23/15	40	5	April			0.75	24.95						0	0	0	0	40
501sp1 (2014)	501	2014	Yes	2014	No	Not Viable	Prince Edward Island	PEI2b	Yes	Yes	April 2015	05/23/15	40	5	April													1	16
503sp1 (2014)	503	2014	Yes	2014	No	Viable	Prince Edward Island	PEI2b	No	Yes	April 2015	05/23/15	40	5	April			1.625	18.55						0	0	0	0	40
516sp1 (2014)	516	2014	Yes	2014	No	Not Viable	Prince Edward Island	PEI2b	No	No	April 2015	05/23/15	40	5	April													1	16
518sp1 (2014)	518	2014	Yes	2014	No	Viable	Prince Edward Island	PEI2b	Yes	No	April 2015	05/23/15	40	5	April			5.125	29.05						0	0	0	0	40
401sp2 (2015)	401	2015	Yes	No	2015	Not Viable	Prince Edward Island	PEI2b	Yes	Yes	April 2015	05/23/15		5	April														0
404sp2 (2015)	404	2015	Yes	No	2015	Not Viable	Prince Edward Island	PEI2b	No	No	April 2015	05/23/15		5	April														0
408sp2 (2015)	408	2015	Yes	2014	2015	Not Viable	Prince Edward Island	PEI2b	No	No	April 2015	05/23/15		5	April														0
409sp2 (2015)	409	2015	Yes	2014	2015	Not Viable	Prince Edward Island	PEI2b	Yes	Yes	April 2015	05/23/15		5	April														0
417sp2 (2015)	417	2015	Yes	2014	2015	Not Viable	Prince Edward Island	PEI2b	Yes	Yes	April 2015	05/23/15		5	April														0
422sp2 (2015)	422	2015	Yes	No	2015	Not Viable	Prince Edward Island	PEI2b	Yes	No	April 2015	05/23/15		5	April														0
423sp2 (2015)	423	2015	Yes	No	2015	Not Viable	Prince Edward Island	PEI2b	No	Yes	April 2015	05/23/15		5	April														0
424sp2 (2015)	424	2015	Yes	No	2015	Not Viable	Prince Edward Island	PEI2b	No	No	April 2015	05/23/15		5	April														0
450sp2 (2015)	450	2015	Yes	2014	2015	Not Viable	Prince Edward Island	PEI2b	Yes	No	April 2015	05/23/15		5	April														0
454sp2a (2015)	454	2015	Yes	No	2015	Not Viable	Prince Edward Island	PEI2b	Yes	No	April 2015	05/23/15		5	April														0
454sp2b (2015)	454	2015	Yes	No	2015	Not Viable	Prince Edward Island	PEI2b	Yes	No	April 2015	05/23/15		5	April														0
454sp2c (2015)	454	2015	Yes	No	2015	Not Viable	Prince Edward Island	PEI2b	Yes	No	April 2015	05/23/15		5	April														0
1	1	Original	No	No	No	Viable	Southern Alberta	SAB1	Yes	Yes	May 2015	5/12/2015	51	6	May	30718	19587						Green	Original	0	0	0	0	51
2	2	Original	No	No	No	Viable	Southern Alberta	SAB1	Yes	No	May 2015	5/12/2015	51	6	May	29435							Green	Original	0	0	0	0	51
3	3	Original	No	No	No	Viable	Southern Alberta	SAB1	No	Yes	May 2015	5/12/2015	51	6	May	23804							Green	Original	0	0	0	0	51
4	4	Original	No	No	No	Viable	Southern Alberta	SAB1	No	No	May 2015	5/12/2015	51	6	May	30326							Green	Original	0	0	0	0	51
5	5	Original	No	No	No	Viable	Southern Alberta	SAB1	Yes	Yes	May 2015	5/12/2015	51	6	May	17788	15970						Green	Original	0	0	0	0	51
6	6	Original	No	No	No	Not Viable	Southern Alberta	SAB1	Yes	No	May 2015	5/12/2015	51	6	May													0	51
8	8	Original	No	No	No	Viable	Southern Alberta	SAB1	No	No	May 2015	5/12/2015	51	6	May	25093	15178						Green	Original	0	0	0	0	51
9	9	Original	No	No	No	Viable	Southern Alberta	SAB1	Yes	Yes	May 2015	5/12/2015	51	6	May	26628							Green	Original	0	0	0	0	51
10	10	Original	No	No	No	Viable	Southern Alberta	SAB1	Yes	No	May 2015	5/12/2015	51	6	May	29440							Green	Original	0	0	0	0	51
11	11	Original	No	No	No	Viable	Southern Alberta	SAB1	No	Yes	May 2015	5/12/2015	51	6	May	17016							Green	Original	0	0	0	0	51
12	12	Original	No	No	No	Viable	Southern Alberta	SAB1	No	No	May 2015	5/12/2015	51	6	May	20892	10544						Green	Original	0	0	0	0	51
13	13	Original	No	No	No	Viable	Southern Alberta	SAB1	Yes	Yes	May 2015	5/12/2015	51	6	May	29341	16527						Green	Original	0	0	0	0	51
14	14	Original	No	No	No	Viable	Southern Alberta	SAB1	Yes	No	May 2015	5/12/2015	51	6	May	27786	17236						Green	Original	0	0	0	0	51
15	15	Original	No	No	No	Viable	Southern Alberta	SAB1	No	Yes	May 2015	5/12/2015	51	6	May	11727	9748						Green	Original	0	0	0	0	51
16	16	Original	No	No	No	Viable	Southern Alberta	SAB1	No	No	May 2015	5/12/2015	51	6	May	25470	15676						Green	Original	0	0	0	0	51
17	17	Original	No	No	No	Viable	Southern Alberta	SAB1	Yes	Yes	May 2015	5/12/2015	51	6	May	28392	18347						Green	Original	0	0	0	0	51
18	18	Original	No	No	No	Viable	Southern Alberta	SAB1	Yes	No	May 2015	5/12/2015	51	6	May	22602	17740						Green	Original	0	0	0	0	51
19	19	Original	No	No	No	Viable	Southern Alberta	SAB1	No	Yes	May 2015	5/12/2015	51	6	May	26421	16704						Green	Original	0	0	0	0	51
20	20	Original	No	No	No	Viable	Southern Alberta	SAB1	No	No	May 2015	5/12/2015	51	6	May	25220	15951						Green	Original	0	0	0	0	51
21	21	Original	No	No	No	Viable	Southern Alberta	SAB1	Yes	Yes	May 2015	5/12/2015	51	6	May	29560	15917						Green	Original	0	0	0	0	51
22	22	Original	No	No	No	Viable	Southern Alberta	SAB1	Yes	No	May 2015	5/12/2015	51	6	May	22956	12319						Green	Original	0	0	0	0	51
23	23	Original	No	No	No	Viable	Southern Alberta	SAB1	No	Yes	May 2015	5/12/2015	51	6	May	26394	15107						Green	Original	0	0	0	0	51
24	24	Original	No	No	No	Not Viable	Southern Alberta	SAB1	No	No	May 2015	5/12/2015	51	6	May													0	51
25	25	Original	No	No	No	Viable	Southern Alberta	SAB1	Yes	Yes	May 2015	5/12/2015	51	6	May	27848							Green	Original	0	0	0	0	51
26	26	Original	No	No	No	Viable	Southern Alberta	SAB1	Yes	No	May 2015	5/12/2015	51	6	May								Not Seen; Seale Broo an Larvae seen	Original	0	0	0	0	51
27	27	Original	No	No	No	Viable	Southern Alberta	SAB1	No	Yes	May 2015	5/12/2015	51	6	May	19944							Green	Original	0	0	0	0	51
28	28	Original	No	No	No	Viable	Southern Alberta	SAB1	No	No	May 2015	5/12/2015	51	6	May	17022	10934						Green	Original	0	0	0	0	51
29	29	Original	No	No	No	Viable	Southern Alberta	SAB1	Yes	Yes	May 2015	5/12/2015	51	6	May	18498	11578						Green	Original	0	0	0	0	51
30	30	Original	No	No	No	Not Viable	Southern Alberta	SAB1	Yes	No	May 2015	5/12/2015	51	6	May													1	44
31	31	Original	No	No	No	Viable	Southern Alberta	SAB1	No	Yes	May 2015	5/12/2015	51	6	May	28911	15186						Green	Original	0	0	0	0	51
32	32	Original	No	No	No	Viable	Southern Alberta	SAB1	No	No	May 2015	5/12/2015	51	6	May	16067							Not Seen	Original	0	0	0	0	51
33	33	Original	No	No	No	Viable	Southern Alberta	SAB1	Yes	Yes	May 2015	5/12/2015	51	6	May	22206							Not Seen	2014	0	0	0	0	51
34	34	Original	No	No	No	Viable	Southern Alberta	SAB1	Yes	No	May 2015	5/12/2015	51	6	May	23033							Green	Original	0	0	0	0	51
35	35	Original	No	No	No	Viable	Southern Alberta	SAB1	No	Yes	May 2015	5/12/2015	51	6	May								Not Seen	Original	0	0	0	0	51
36	36	Original	No	No	No	Viable	Southern Alberta	SAB1	No	No	May 2015	5/12/2015	51	6	May	7118	7861						Green	2014	0	0	0	0	51
37	37	Original	No	No	No	Viable	Southern Alberta	SAB1	Yes	Yes	May 2015	5/12/2015	51	6	May	21320	12351						Not Seen	2014	0	0	0	0	51
38	38	Original	No	No	No	Not Viable	Southern Alberta	SAB1	Yes	No	May 2015	5/12/2015	51	6	May													0	51
39	39	Original	No	No	No	Viable	Southern Alberta	SAB1	No	Yes	May 2015	5/12/2015	51	6	May	22063	13785						Green	Original	0	0	0	0	51
40	40	Original	No	No	No	Viable	Southern Alberta	SAB1	No	No	May 2015	5/12/2015	51	6	May	25587							Green	Original	0	0	0	0	51
41	41	Original	No	No	No	Viable	Southern Alberta	SAB2	Yes	Yes	May 2015	5/12/2015	51	6	May	28289	15370						Green	Original	0	0	0	0	51
43	43	Original	No	No	No	Viable	Southern Alberta	SAB2	No	Yes	May 2015	5/12/2015	51	6	May	17287	11035						Green	Original	0	0	0	0	51
44	44	Original	No	No	No	Not Viable	Southern Alberta	SAB2	No	No	May 2015	5/12/2015	51	6	May													0	51
45	45	Original	No	No	No	Viable	Southern Alberta	SAB2	Yes	Yes	May 2015	5/12/2015	51	6	May	19948	13321						Green	Original	0	0	0	0	51
46	46	Original	No	No	No	Viable	Southern Alberta	SAB2	Yes	No	May 2015	5/12/2015	51	6	May	26757	17932						Green	Original	0	0	0	0	51
47	47	Original	No	No	No	Viable	Southern Alberta	SAB2	No	Yes	May 2015	5/12/2015	51	6	May	22888	11420						Green	Original	0	0	0	0	51
48	48	Original	No	No	No	Viable	Southern Alberta	SAB2	No	No	May 2015	5/12/2015	51	6	May	19830	12738						Green	Original	0	0	0	0	51
49	49	Original	No	No	No	Viable	Southern Alberta	SAB2	Yes	Yes	May 2015	5/12/2015	51	6	May	23779	15435						Not Seen	nknown 2014	0	0	0	0	51
50	50	Original	No	No	No	Viable	Southern Alberta	SAB2	Yes	No	May 2015	5/12/2015	51	6	May	29422	17578						Green	Original	0	0	0	0	51
51	51	Original	No	No	No	Viable	Southern Alberta	SAB2	No	Yes	May 2015	5/12/2015	51	6	May	25024	14036						Green	Original	0	0	0	0	51
52	52	Original	No	No	No	Viable	Southern Alberta	SAB2	No	No	May 2015	5/12/2015	51	6	May	25984	14855						Green	Original	0	0	0	0	51
53	53	Original	No	No	No	Viable	Southern Alberta	SAB2	Yes	Yes	May 2015	5/12/2015	51	6	May	25871	14124						Not Seen	nknown 2014	0	0	0	0	51
54	54	Original	No	No	No	Viable	Southern Alberta	SAB2	Yes	No	May 2015	5/12/2015	51	6	May	21961	15503						Green	Original	0	0	0	0	51
55	55	Original	No	No	No	Viable	Southern Alberta	SAB2	No	Yes	May 2015	5/12/2015	51	6	May	28118	13515						Green	Original	0	0	0	0	51
56	56	Original	No	No	No	Not Viable	Southern Alberta	SAB2	No	No	May 2015	5/12/2015	51	6	May													0	51
57	57	Original	No	No	No	Not Viable	Southern Alberta	SAB2	Yes	Yes	May 2015	5/12/2015	51	6	May													0	51
58	58	Original	No	No	No	Viable	Southern Alberta	SAB2	Yes	No	May 2015	5/12/2015	51	6	May	22777	12779						Green	Original	0	0	0	0	51
59	59	Original	No	No	No	Viable	Southern Alberta	SAB2	No	Yes	May 2015	5/12/2015	51	6	May	18256	10890						Green	Original	0	0	0	0	51
60	60	Original	No	No	No	Viable	Southern Alberta	SAB2	No	No	May 2015	5/12/2015	51	6	May	19094	9556							2014	0	0	0	0	51
61	61	Original	No	No	No	Viable	Southern Alberta	SAB2	Yes	Yes	May 2015	5/12/2015	51	6	May	24581	14658						Green	Original	0	0	0	0	51
62	62	Original	No	No	No	Not Viable	Southern Alberta	SAB2	Yes	No	May 2015	5/12/2015	51	6	May													0	51
63	63	Original	No	No	No	Viable	Southern Alberta	SAB2	No	Yes	May 2015	5/12/2015	51	6	May	30221	15139						Green	Original	0	0	0	0	51
64	64	Original	No	No	No	Viable	Southern Alberta	SAB2	No	No	May 2015	5/12/2015	51	6	May	27630	8716						Green	Original	0	0	0	0	51
65	65	Original	No	No	No	Viable	Southern Alberta	SAB2	Yes	Yes	May 2015	5/12/2015	51	6	May	24305	13877						Green	Original	0	0	0	0	51
66	66	Original	No	No	No	Viable	Southern Alberta	SAB2	Yes	No	May 2015	5/12/2015	51	6	May	20376	15043						Green	Original	0	0	0	0	51
67	67	Original	No	No	No	Viable	Southern Alberta	SAB2	No	Yes	May 2015	5/12/2015	51	6	May	22547	12709						Green	Original	0	0	0	0	51
68	68	Original	No	No	No	Viable	Southern Alberta	SAB2	No	No	May 2015	5/12/2015	51	6	May	20604	8273						Green	Original	0	0	0	0	51
69	69	Original	No	No	No	Viable	Southern Alberta	SAB2	Yes	Yes	May 2015	5/12/2015	51	6	May	23738	13305						Green	Original	0	0	0	0	51
70	70	Original	No	No	No	Viable	Southern Alberta	SAB2	Yes	No	May 2015	5/12/2015	51	6	May	28924	17150						Not Seen; Seale Broo an Larvae seen	Original	0	0	0	0	51
71	71	Original	No	No	No	Viable	Southern Alberta	SAB2	No	Yes	May 2015	5/12/2015	51	6	May	19844	14255						Green	Original	0	0	0	0	51
72	72	Original	No	No	No	Viable	Southern Alberta	SAB2	No	No	May 2015	5/12/2015	51	6	May	19349	9142						Saw Qeen	Original	0	0	0	0	51
73	73	Original	No	No	No	Not Viable	Southern Alberta	SAB2	Yes	Yes	May 2015	5/12/2015	51	6	May													1	44
74	74	Original	No	No	No	Viable	Southern Alberta	SAB2	Yes	No	May 2015	5/12/2015	51	6	May	26259	11663						Green	Original	0	0	0	0	51
75	75	Original	No	No	No	Viable	Southern Alberta	SAB2	No	Yes	May 2015	5/12/2015	51	6	May	37312	16759						Green	Original	0	0	0	0	51
76	76	Original	No	No	No	Not Viable	Southern Alberta	SAB2	No	No	May 2015	5/12/2015	51	6	May													0	51
77	77	Original	No	No	No	Viable	Southern Alberta	SAB2	Yes	Yes	May 2015	5/12/2015	51	6	May	31514	16165						Green	Original	0	0	0	0	51
78	78	Original	No	No	No	Viable	Southern Alberta	SAB2	Yes	No	May 2015	5/12/2015	51	6	May	25160	15103						Green	Original	0	0	0	0	51
79	79	Original	No	No	No	Viable	Southern Alberta	SAB2	No	Yes	May 2015	5/12/2015	51	6	May	31254	15925						Not Seen	2014	0	0	0	0	51
80	80	Original	No	No	No	Viable	Southern Alberta	SAB2	No	No	May 2015	5/12/2015	51	6	May	26058	16077						Saw Qeen	2014	0	0	0	0	51
81	81	Original	No	No	No	Viable	Southern Alberta	SAB3	Yes	Yes	May 2015	5/12/2015	51	6	May	20053	8763						Green	Original	0	0	0	0	51
82	82	Original	No	No	No	Viable	Southern Alberta	SAB3	Yes	No	May 2015	5/12/2015	51	6	May	21938	13932						Not Seen	nknown 2014	0	0	0	0	51
83	83	Original	No	No	No	Viable	Southern Alberta	SAB3	No	Yes	May 2015	5/12/2015	51	6	May	21834	8969						Green	Original	0	0	0	0	51
84	84	Original	No	No	No	Viable	Southern Alberta	SAB3	No	No	May 2015	5/12/2015	51	6	May	24755	11939						Green	Original	0	0	0	0	51
85	85	Original	No	No	No	Viable	Southern Alberta	SAB3	Yes	Yes	May 2015	5/12/2015	51	6	May	19230	11798						Not Seen	nknown 2014	0	0	0	0	51
86	86	Original	No	No	No	Viable	Southern Alberta	SAB3	Yes	No	May 2015	5/12/2015	51	6	May	19906	12368						Green	Original	0	0	0	0	51
87	87	Original	No	No	No	Viable	Southern Alberta	SAB3	No	Yes	May 2015	5/12/2015	51	6	May	26809	11886						Not Seen	nknown 2014	0	0	0	0	51
88	88	Original	No	No	No	Viable	Southern Alberta	SAB3	No	No	May 2015	5/12/2015	51	6	May	15940	11075						Not Seen	2014	0	0	0	0	51
89	89	Original	No	No	No	Viable	Southern Alberta	SAB3	Yes	Yes	May 2015	5/12/2015	51	6	May	31279	16608						Saw Qeen	Original	0	0	0	0	51
90	90	Original	No	No	No	Viable	Southern Alberta	SAB3	Yes	No	May 2015	5/12/2015	51	6	May	25358	12245						Green	Original	0	0	0	0	51
91	91	Original	No	No	No	Viable	Southern Alberta	SAB3	No	Yes	May 2015	5/12/2015	51	6	May	18302	11423						Green	Original	0	0	0	0	51
92	92	Original	No	No	No	Viable	Southern Alberta	SAB3	No	No	May 2015	5/12/2015	51	6	May	22651	10577						Green	Original	0	0	0	0	51
93	93	Original	No	No	No	Viable	Southern Alberta	SAB3	Yes	Yes	May 2015	5/12/2015	51	6	May	23938	12625						Green	Original	0	0	0	0	51
94	94	Original	No	No	No	Viable	Southern Alberta	SAB3	Yes	No	May 2015	5/12/2015	51	6	May	24013	13590						Not Seen	nknown 2014	0	0	0	0	51
95	95	Original	No	No	No	Viable	Southern Alberta	SAB3	No	Yes	May 2015	5/12/2015	51	6	May	25622	12411						Not Seen	nknown 2014	0	0	0	0	51
96	96	Original	No	No	No	Viable	Southern Alberta	SAB3	No	No	May 2015	5/12/2015	51	6	May	28132	16089						Green	Original	0	0	0	0	51
97	97	Original	No	No	No	Viable	Southern Alberta	SAB3	Yes	Yes	May 2015	5/12/2015	51	6	May	25228	12084						Green	Original	0	0	0	0	51
98	98	Original	No	No	No	Viable	Southern Alberta	SAB3	Yes	No	May 2015	5/12/2015	51	6	May	29921	14241						Green	Original	0	0	0	0	51
99	99	Original	No	No	No	Viable	Southern Alberta	SAB3	No	Yes	May 2015	5/12/2015	51	6	May	21492	9667						Green	Original	0	0	0	0	51
100	100	Original	No	No	No	Viable	Southern Alberta	SAB3	No	No	May 2015	5/12/2015	51	6	May	19390	12164						Not Seen	Original	0	0	0	0	51
101	101	Original	No	No	No	Viable	Southern Alberta	SAB3	Yes	Yes	May 2015	5/12/2015	51	6	May	31269	16214						Green	Original	0	0	0	0	51
102	102	Original	No	No	No	Viable	Southern Alberta	SAB3	Yes	No	May 2015	5/12/2015	51	6	May	25123	12346						Clippe Wing	Original	0	0	0	0	51
103	103	Original	No	No	No	Viable	Southern Alberta	SAB3	No	Yes	May 2015	5/12/2015	51	6	May	24299	21079						Saw Qeen	Original	0	0	0	0	51
104	104	Original	No	No	No	Viable	Southern Alberta	SAB3	No	No	May 2015	5/12/2015	51	6	May	18764	13752						Not Seen	Original	0	0	0	0	51
105	105	Original	No	No	No	Viable	Southern Alberta	SAB3	Yes	Yes	May 2015	5/12/2015	51	6	May	26716	10327						Green	Original	0	0	0	0	51
106	106	Original	No	No	No	Viable	Southern Alberta	SAB3	Yes	No	May 2015	5/12/2015	51	6	May	26727	12832						Green	Original	0	0	0	0	51
107	107	Original	No	No	No	Viable	Southern Alberta	SAB3	No	Yes	May 2015	5/12/2015	51	6	May	26522	12679						Green	Original	0	0	0	0	51
108	108	Original	No	No	No	Viable	Southern Alberta	SAB3	No	No	May 2015	5/12/2015	51	6	May	28287	15050						Green	Original	0	0	0	0	51
109	109	Original	No	No	No	Viable	Southern Alberta	SAB3	Yes	Yes	May 2015	5/12/2015	51	6	May	23544	14256						Green	Original	0	0	0	0	51
111	111	Original	No	No	No	Viable	Southern Alberta	SAB3	No	Yes	May 2015	5/12/2015	51	6	May	23953	11402						Green	Original	0	0	0	0	51
112	112	Original	No	No	No	Viable	Southern Alberta	SAB3	No	No	May 2015	5/12/2015	51	6	May	23914	11874						Green	Original	0	0	0	0	51
113	113	Original	No	No	No	Viable	Southern Alberta	SAB3	Yes	Yes	May 2015	5/12/2015	51	6	May	10731	4293						Green	Original	0	0	0	0	51
114	114	Original	No	No	No	Viable	Southern Alberta	SAB3	Yes	No	May 2015	5/12/2015	51	6	May	26645	12240						Not Seen	nknown 2014	0	0	0	0	51
115	115	Original	No	No	No	Viable	Southern Alberta	SAB3	No	Yes	May 2015	5/12/2015	51	6	May	21555	11038						Green	Original	0	0	0	0	51
116	116	Original	No	No	No	Viable	Southern Alberta	SAB3	No	No	May 2015	5/12/2015	51	6	May	25953	14366						Green	Original	0	0	0	0	51
117	117	Original	No	No	No	Viable	Southern Alberta	SAB3	Yes	Yes	May 2015	5/12/2015	51	6	May	28838	14580						Swarm cell, Green	Original	0	0	0	0	51
118	118	Original	No	No	No	Viable	Southern Alberta	SAB3	Yes	No	May 2015	5/12/2015	51	6	May	5294	0						Green, Brooless	Original	0	0	0	0	51
119	119	Original	No	No	No	Viable	Southern Alberta	SAB3	No	Yes	May 2015	5/12/2015	51	6	May	12503	8460						Unmarked	2014	0	0	0	0	51
120	120	Original	No	No	No	Viable	Southern Alberta	SAB3	No	No	May 2015	5/12/2015	51	6	May	18620	9777						Green	Original	0	0	0	0	51
201	201	Original	No	No	No	Viable	Northern Alberta	NAB1	Yes	Yes	May 2015	5/12/2015	51	6	May	9462	4960						Pink	2014	0	0	0	0	51
202	202	Original	No	No	No	Viable	Northern Alberta	NAB1	Yes	No	May 2015	5/12/2015	51	6	May	10796	5990						Pink	2014	0	0	0	0	51
203	203	Original	No	No	No	Viable	Northern Alberta	NAB1	No	Yes	May 2015	5/12/2015	51	6	May	18513	11682						Pink	2014	0	0	0	0	51
204	204	Original	No	No	No	Not Viable	Northern Alberta	NAB1	No	No	May 2015	5/12/2015	51	6	May													0	51
205	205	Original	No	No	No	Viable	Northern Alberta	NAB1	Yes	Yes	May 2015	5/12/2015	51	6	May	4784	2408						Pink	2014	0	0	0	0	51
206	206	Original	No	No	No	Not Viable	Northern Alberta	NAB1	Yes	No	May 2015	5/12/2015	51	6	May													1	46
207	207	Original	No	No	No	Viable	Northern Alberta	NAB1	No	Yes	May 2015	5/12/2015	51	6	May	15775	9226						Pink	2014	0	0	0	0	51
208	208	Original	No	No	No	Viable	Northern Alberta	NAB1	No	No	May 2015	5/12/2015	51	6	May	4704	2307						Pink	2014	0	0	0	0	51
209	209	Original	No	No	No	Not Viable	Northern Alberta	NAB1	Yes	Yes	May 2015	5/12/2015	51	6	May													0	51
210	210	Original	No	No	No	Not Viable	Northern Alberta	NAB1	Yes	No	May 2015	5/12/2015	51	6	May													0	51
211	211	Original	No	No	No	Viable	Northern Alberta	NAB1	No	Yes	May 2015	5/12/2015	51	6	May	12561	7264						Green	Original	0	0	0	0	51
212	212	Original	No	No	No	Not Viable	Northern Alberta	NAB1	No	No	May 2015	5/12/2015	51	6	May													1	46
213	213	Original	No	No	No	Viable	Northern Alberta	NAB1	Yes	Yes	May 2015	5/12/2015	51	6	May	4380	2396						Pink	2014	0	0	0	0	51
214	214	Original	No	No	No	Viable	Northern Alberta	NAB1	Yes	No	May 2015	5/12/2015	51	6	May	11148	6156						Pink	2014	0	0	0	0	51
215	215	Original	No	No	No	Viable	Northern Alberta	NAB1	No	Yes	May 2015	5/12/2015	51	6	May	19511	11856						Pink	2014	0	0	0	0	51
216	216	Original	No	No	No	Viable	Northern Alberta	NAB1	No	No	May 2015	5/12/2015	51	6	May	20512	13646						Green	Original	0	0	0	0	51
217	217	Original	No	No	No	Viable	Northern Alberta	NAB1	Yes	Yes	May 2015	5/12/2015	51	6	May	12994	8812						Green	Original	0	0	0	0	51
218	218	Original	No	No	No	Not Viable	Northern Alberta	NAB1	Yes	No	May 2015	5/12/2015	51	6	May													0	51
219	219	Original	No	No	No	Viable	Northern Alberta	NAB1	No	Yes	May 2015	5/12/2015	51	6	May	6564	3144						Pink	2014	0	0	0	0	51
220	220	Original	No	No	No	Viable	Northern Alberta	NAB1	No	No	May 2015	5/12/2015	51	6	May	10024	3836						Pink	2014	0	0	0	0	51
221	221	Original	No	No	No	Not Viable	Northern Alberta	NAB1	Yes	Yes	May 2015	5/12/2015	51	6	May													0	51
222	222	Original	No	No	No	Viable	Northern Alberta	NAB1	Yes	No	May 2015	5/12/2015	51	6	May	16605	11066						Green	Original	0	0	0	0	51
223	223	Original	No	No	No	Viable	Northern Alberta	NAB1	No	Yes	May 2015	5/12/2015	51	6	May	13439	9173						Green	Original	0	0	0	0	51
224	224	Original	No	No	No	Viable	Northern Alberta	NAB1	No	No	May 2015	5/12/2015	51	6	May	7594	5509						Pink	2014	0	0	0	0	51
225	225	Original	No	No	No	Viable	Northern Alberta	NAB1	Yes	Yes	May 2015	5/12/2015	51	6	May	7136	3679						Pink	2014	0	0	0	0	51
226	226	Original	No	No	No	Not Viable	Northern Alberta	NAB1	Yes	No	May 2015	5/12/2015	51	6	May													0	51
227	227	Original	No	No	No	Viable	Northern Alberta	NAB1	No	Yes	May 2015	5/12/2015	51	6	May	11527	5970						Green	Original	0	0	0	0	51
228	228	Original	No	No	No	Viable	Northern Alberta	NAB1	No	No	May 2015	5/12/2015	51	6	May	12062	5995						Pink	2014	0	0	0	0	51
229	229	Original	No	No	No	Viable	Northern Alberta	NAB1	Yes	Yes	May 2015	5/12/2015	51	6	May	16377	9081						Green	Original	0	0	0	0	51
230	230	Original	No	No	No	Viable	Northern Alberta	NAB1	Yes	No	May 2015	5/12/2015	51	6	May	16895	10616						Green	Original	0	0	0	0	51
231	231	Original	No	No	No	Viable	Northern Alberta	NAB1	No	Yes	May 2015	5/12/2015	51	6	May	14853	8700						Green	Original	0	0	0	0	51
232	232	Original	No	No	No	Viable	Northern Alberta	NAB1	No	No	May 2015	5/12/2015	51	6	May	10730	5878						Green	Original	0	0	0	0	51
233	233	Original	No	No	No	Viable	Northern Alberta	NAB1	Yes	Yes	May 2015	5/12/2015	51	6	May	2379	542							2014	0	0	0	0	51
234	234	Original	No	No	No	Viable	Northern Alberta	NAB1	Yes	No	May 2015	5/12/2015	51	6	May	18690	8398						Green	Original	0	0	0	0	51
235	235	Original	No	No	No	Viable	Northern Alberta	NAB1	No	Yes	May 2015	5/12/2015	51	6	May	12056	4447						Pink	2014	0	0	0	0	51
236	236	Original	No	No	No	Viable	Northern Alberta	NAB1	No	No	May 2015	5/12/2015	51	6	May	10279	6600						Green	Original	0	0	0	0	51
237	237	Original	No	No	No	Viable	Northern Alberta	NAB1	Yes	Yes	May 2015	5/12/2015	51	6	May	16571	9125						Green	Original	0	0	0	0	51
238	238	Original	No	No	No	Not Viable	Northern Alberta	NAB1	Yes	No	May 2015	5/12/2015	51	6	May													1	46
239	239	Original	No	No	No	Viable	Northern Alberta	NAB1	No	Yes	May 2015	5/12/2015	51	6	May	15275	9865						Pink	2014	0	0	0	0	51
240	240	Original	No	No	No	Viable	Northern Alberta	NAB1	No	No	May 2015	5/12/2015	51	6	May	11496	8781						Pink	2014	0	0	0	0	51
241	241	Original	No	No	No	Viable	Northern Alberta	NAB2	Yes	Yes	May 2015	5/12/2015	51	6	May	12883	6398						Pink	2014	0	0	0	0	51
242	242	Original	No	No	No	Not Viable	Northern Alberta	NAB2	Yes	No	May 2015	5/12/2015	51	6	May													0	51
243	243	Original	No	No	No	Viable	Northern Alberta	NAB2	No	Yes	May 2015	5/12/2015	51	6	May	16686	10904						Pink	2014	0	0	0	0	51
244	244	Original	No	No	No	Viable	Northern Alberta	NAB2	No	No	May 2015	5/12/2015	51	6	May	7916	4963						Pink	2014	0	0	0	0	51
245	245	Original	No	No	No	Viable	Northern Alberta	NAB2	Yes	Yes	May 2015	5/12/2015	51	6	May	7952	4709						Pink	2014	0	0	0	0	51
246	246	Original	No	No	No	Not Viable	Northern Alberta	NAB2	Yes	No	May 2015	5/12/2015	51	6	May													0	51
247	247	Original	No	No	No	Viable	Northern Alberta	NAB2	No	Yes	May 2015	5/12/2015	51	6	May	7233	4071						Pink	2014	0	0	0	0	51
248	248	Original	No	No	No	Viable	Northern Alberta	NAB2	No	No	May 2015	5/12/2015	51	6	May	12513	6361						Pink	2014	0	0	0	0	51
249	249	Original	No	No	No	Not Viable	Northern Alberta	NAB2	Yes	Yes	May 2015	5/12/2015	51	6	May													0	51
250	250	Original	No	No	No	Not Viable	Northern Alberta	NAB2	Yes	No	May 2015	5/12/2015	51	6	May													1	46
251	251	Original	No	No	No	Not Viable	Northern Alberta	NAB2	No	Yes	May 2015	5/12/2015	51	6	May													1	46
252	252	Original	No	No	No	Viable	Northern Alberta	NAB2	No	No	May 2015	5/12/2015	51	6	May	17048	7925						Green	Original	0	0	0	0	51
253	253	Original	No	No	No	Viable	Northern Alberta	NAB2	Yes	Yes	May 2015	5/12/2015	51	6	May	946	484						Pink	2014	0	0	0	0	51
254	254	Original	No	No	No	Viable	Northern Alberta	NAB2	Yes	No	May 2015	5/12/2015	51	6	May	9328	3898						Green	Original	0	0	0	0	51
255	255	Original	No	No	No	Viable	Northern Alberta	NAB2	No	Yes	May 2015	5/12/2015	51	6	May	19877	10239						Pink	2014	0	0	0	0	51
256	256	Original	No	No	No	Viable	Northern Alberta	NAB2	No	No	May 2015	5/12/2015	51	6	May	6843	3640						Green	Original	0	0	0	0	51
257	257	Original	No	No	No	Not Viable	Northern Alberta	NAB2	Yes	Yes	May 2015	5/12/2015	51	6	May													1	46
258	258	Original	No	No	No	Viable	Northern Alberta	NAB2	Yes	No	May 2015	5/12/2015	51	6	May	5068	1756						Green	Original	0	0	0	0	51
259	259	Original	No	No	No	Viable	Northern Alberta	NAB2	No	Yes	May 2015	5/12/2015	51	6	May	23065	13204						Pink	2014	0	0	0	0	51
260	260	Original	No	No	No	Viable	Northern Alberta	NAB2	No	No	May 2015	5/12/2015	51	6	May	4983	2258						Green	Original	0	0	0	0	51
261	261	Original	No	No	No	Not Viable	Northern Alberta	NAB2	Yes	Yes	May 2015	5/12/2015	51	6	May													0	51
262	262	Original	No	No	No	Viable	Northern Alberta	NAB2	Yes	No	May 2015	5/12/2015	51	6	May	23904	14674						Green	Original	0	0	0	0	51
263	263	Original	No	No	No	Not Viable	Northern Alberta	NAB2	No	Yes	May 2015	5/12/2015	51	6	May													0	51
264	264	Original	No	No	No	Viable	Northern Alberta	NAB2	No	No	May 2015	5/12/2015	51	6	May	2369	0						Unmarked	2015	1	0	1	0	51
265	265	Original	No	No	No	Viable	Northern Alberta	NAB2	Yes	Yes	May 2015	5/12/2015	51	6	May	191	0						Pink	2014	0	0	0	0	51
266	266	Original	No	No	No	Viable	Northern Alberta	NAB2	Yes	No	May 2015	5/12/2015	51	6	May	1218	803						Pink	2014	0	0	0	0	51
267	267	Original	No	No	No	Not Viable	Northern Alberta	NAB2	No	Yes	May 2015	5/12/2015	51	6	May													0	51
268	268	Original	No	No	No	Viable	Northern Alberta	NAB2	No	No	May 2015	5/12/2015	51	6	May	9241	6114						Green	Original	0	0	0	0	51
269	269	Original	No	No	No	Viable	Northern Alberta	NAB2	Yes	Yes	May 2015	5/12/2015	51	6	May	13291	7360						Green	Original	0	0	0	0	51
270	270	Original	No	No	No	Not Viable	Northern Alberta	NAB2	Yes	No	May 2015	5/12/2015	51	6	May													1	46
271	271	Original	No	No	No	Viable	Northern Alberta	NAB2	No	Yes	May 2015	5/12/2015	51	6	May	8339	5350						Green	Original	0	0	0	0	51
272	272	Original	No	No	No	Not Viable	Northern Alberta	NAB2	No	No	May 2015	5/12/2015	51	6	May													0	51
[truncated: 1,983 more rows]
