# Supplementary material for: The effects of protein supplementation, fumagillin treatment, and colony management on the productivity and long-term survival of honey bee (Apis mellifera) colonies
Source: PLoS One. 2024 Mar 15;19(3):e0288953. doi: 10.1371/journal.pone.0288953 (PMC10942092; doi:10.1371/journal.pone.0288953)
Supplement: S3 File — (CSV) [file pone.0288953.s003.csv]

Colony	Region	Apiary	Patty	Fumagillin	Start	End	Length (days)	Total Pollen (g)	Pollen per Day	Comment:
1	Lethbridge	SAB1	yes patty	Fall Fumagillin	05/19/15	05/21/15	1.98	13.412	6.776589474
2	Lethbridge	SAB1	yes patty	No Fumagillin	05/19/15	05/21/15	1.98	44.732	22.60143158
3	Lethbridge	SAB1	no patty	Fall Fumagillin	05/19/15	05/21/15	1.98	39.572	19.99427368
4	Lethbridge	SAB1	no patty	No Fumagillin	05/19/15	05/21/15	1.98	59.752	30.19048421
9	Lethbridge	SAB1	yes patty	Fall Fumagillin	05/19/15	05/21/15	1.98	32.902	16.62416842
10	Lethbridge	SAB1	yes patty	No Fumagillin	05/19/15	05/21/15	1.98	38.072	19.23637895
11	Lethbridge	SAB1	no patty	Fall Fumagillin	05/19/15	05/21/15	1.98	100.142	50.59806316
20	Lethbridge	SAB1	no patty	No Fumagillin	05/19/15	05/21/15	1.98	40.882	20.65616842
21	Lethbridge	SAB1	yes patty	Fall Fumagillin	05/19/15	05/21/15	1.98	41.602	21.01995789
22	Lethbridge	SAB1	yes patty	No Fumagillin	05/19/15	05/21/15	1.98	52.372	26.46164211
23	Lethbridge	SAB1	no patty	Fall Fumagillin	05/19/15	05/21/15	1.98	23.202	11.72311579
40	Lethbridge	SAB1	no patty	No Fumagillin	05/19/15	05/21/15	1.98	49.982	25.25406316
45	Lethbridge	SAB2	yes patty	Fall Fumagillin	05/19/15	05/21/15	1.98	32.732	16.56733919	hole created by sponge
46	Lethbridge	SAB2	yes patty	No Fumagillin	05/19/15	05/21/15	1.98	68.032	34.43447452
47	Lethbridge	SAB2	no patty	Fall Fumagillin	05/19/15	05/21/15	1.98	3.442	1.742172232	hole in rear of hive - duct taped
48	Lethbridge	SAB2	no patty	No Fumagillin	05/19/15	05/21/15	1.98	7.562	3.827514938	trap tipped up on one side
49	Lethbridge	SAB2	yes patty	Fall Fumagillin	05/19/15	05/21/15	1.98	19.732	9.987374341
50	Lethbridge	SAB2	yes patty	No Fumagillin	05/19/15	05/21/15	1.98	7.392	3.741469244	trap tipped up on one side
51	Lethbridge	SAB2	no patty	Fall Fumagillin	05/19/15	05/21/15	1.98	49.732	25.17190861
52	Lethbridge	SAB2	no patty	No Fumagillin	05/19/15	05/21/15	1.98	61.382	31.06856942
77	Lethbridge	SAB2	yes patty	Fall Fumagillin	05/19/15	05/21/15	1.98	34.362	17.39236555
78	Lethbridge	SAB2	yes patty	No Fumagillin	05/19/15	05/21/15	1.98	45.622	23.09162742
79	Lethbridge	SAB2	no patty	Fall Fumagillin	05/19/15	05/21/15	1.98	62.782	31.77718102
80	Lethbridge	SAB2	no patty	No Fumagillin	05/19/15	05/21/15	1.98	40.752	20.62667135
89	Lethbridge	SAB3	yes patty	Fall Fumagillin	05/19/15	05/21/15	1.94	77.662	39.21223001
90	Lethbridge	SAB3	yes patty	No Fumagillin	05/19/15	05/21/15	1.94	68.302	34.48628331
91	Lethbridge	SAB3	no patty	Fall Fumagillin	05/19/15	05/21/15	1.94	98.562	49.76482468
92	Lethbridge	SAB3	no patty	No Fumagillin	05/19/15	05/21/15	1.94	35.762	18.05654979
97	Lethbridge	SAB3	yes patty	Fall Fumagillin	05/19/15	05/21/15	1.94	79.022	39.89890603
98	Lethbridge	SAB3	yes patty	No Fumagillin	05/19/15	05/21/15	1.94	58.702	29.63915849
99	Lethbridge	SAB3	no patty	Fall Fumagillin	05/19/15	05/21/15	1.94	94.972	47.95220196
100	Lethbridge	SAB3	no patty	No Fumagillin	05/19/15	05/21/15	1.94	47.862	24.1659467
102	Lethbridge	SAB3	yes patty	No Fumagillin	05/19/15	05/21/15	1.94	64.232	32.43130435
106	Lethbridge	SAB3	yes patty	No Fumagillin	05/19/15	05/21/15	1.94	45.932	23.19147265
109	Lethbridge	SAB3	yes patty	Fall Fumagillin	05/19/15	05/21/15	1.94	104.162	52.59231417
111	Lethbridge	SAB3	no patty	Fall Fumagillin	05/19/15	05/21/15	1.94	8.252	4.166507714
1	Lethbridge	SAB1	yes patty	Fall Fumagillin	06/03/15	06/05/15	1.99	1.922	0.964348432
2	Lethbridge	SAB1	yes patty	No Fumagillin	06/03/15	06/05/15	1.99	48.312	24.24016725
3	Lethbridge	SAB1	no patty	Fall Fumagillin	06/03/15	06/05/15	1.99	11.162	5.600445993
4	Lethbridge	SAB1	no patty	No Fumagillin	06/03/15	06/05/15	1.99	53.222	26.70372125
9	Lethbridge	SAB1	yes patty	Fall Fumagillin	06/03/15	06/05/15	1.99	26.862	13.47779791
10	Lethbridge	SAB1	yes patty	No Fumagillin	06/03/15	06/05/15	1.99	37.552	18.8414216
11	Lethbridge	SAB1	no patty	Fall Fumagillin	06/03/15	06/05/15	1.99	55.982	28.08852962
20	Lethbridge	SAB1	no patty	No Fumagillin	06/03/15	06/05/15	1.99	32.042	16.0768223	Requeened Olivierez
21	Lethbridge	SAB1	yes patty	Fall Fumagillin	06/03/15	06/05/15	1.99	42.292	21.21967944
22	Lethbridge	SAB1	yes patty	No Fumagillin	06/03/15	06/05/15	1.99	13.242	6.644069686
23	Lethbridge	SAB1	no patty	Fall Fumagillin	06/03/15	06/05/15	1.99	25.642	12.86567247
40	Lethbridge	SAB1	no patty	No Fumagillin	06/03/15	06/05/15	1.99	79.502	39.88950523
45	Lethbridge	SAB2	yes patty	Fall Fumagillin	06/03/15	06/05/15	2	28.352	14.20065391
46	Lethbridge	SAB2	yes patty	No Fumagillin	06/03/15	06/05/15	2	21.242	10.6394713
47	Lethbridge	SAB2	no patty	Fall Fumagillin	06/03/15	06/05/15	2	12.362	6.191749565
48	Lethbridge	SAB2	no patty	No Fumagillin	06/03/15	06/05/15	2	39.662	19.8654887
49	Lethbridge	SAB2	yes patty	Fall Fumagillin	06/03/15	06/05/15	2	27.972	14.01032348
50	Lethbridge	SAB2	yes patty	No Fumagillin	06/03/15	06/05/15	2	11.992	6.006427826
51	Lethbridge	SAB2	no patty	Fall Fumagillin	06/03/15	06/05/15	2	23.322	11.68128
52	Lethbridge	SAB2	no patty	No Fumagillin	06/03/15	06/05/15	2	37.192	18.62634087
77	Lethbridge	SAB2	yes patty	Fall Fumagillin	06/03/15	06/05/15	2	24.062	12.05192348
78	Lethbridge	SAB2	yes patty	No Fumagillin	06/03/15	06/05/15	2	36.642	18.35286261
79	Lethbridge	SAB2	no patty	Fall Fumagillin	06/03/15	06/05/15	2	13.882	6.953071304
80	Lethbridge	SAB2	no patty	No Fumagillin	06/03/15	06/05/15	2	26.542	13.29408
89	Lethbridge	SAB3	yes patty	Fall Fumagillin	06/03/15	06/05/15	2	23.702	11.83046101
90	Lethbridge	SAB3	yes patty	No Fumagillin	06/03/15	06/05/15	2	9.412	4.697844021
91	Lethbridge	SAB3	no patty	Fall Fumagillin	06/03/15	06/05/15	2	13.542	6.759265165
92	Lethbridge	SAB3	no patty	No Fumagillin	06/03/15	06/05/15	2	7.492	3.739507799
97	Lethbridge	SAB3	yes patty	Fall Fumagillin	06/03/15	06/05/15	2	16.232	8.101934142
98	Lethbridge	SAB3	yes patty	No Fumagillin	06/03/15	06/05/15	2	6.732	3.360166378
99	Lethbridge	SAB3	no patty	Fall Fumagillin	06/03/15	06/05/15	2	17.542	8.75579896
100	Lethbridge	SAB3	no patty	No Fumagillin	06/03/15	06/05/15	2	21.782	10.87212478
102	Lethbridge	SAB3	yes patty	No Fumagillin	06/03/15	06/05/15	2	8.002	3.994065858
106	Lethbridge	SAB3	yes patty	No Fumagillin	06/03/15	06/05/15	2	14.582	7.278363951
109	Lethbridge	SAB3	yes patty	Fall Fumagillin	06/03/15	06/05/15	2	36.872	18.40404853
111	Lethbridge	SAB3	no patty	Fall Fumagillin	06/03/15	06/05/15	2	13.342	6.659438475
1	Lethbridge	SAB1	yes patty	Fall Fumagillin	06/17/15	06/19/15	1.99	25.982	13.03626481
2	Lethbridge	SAB1	yes patty	No Fumagillin	06/17/15	06/19/15	1.99	113.062	56.72797213
3	Lethbridge	SAB1	no patty	Fall Fumagillin	06/17/15	06/19/15	1.99	75.962	38.11333798	high chalkbrood
4	Lethbridge	SAB1	no patty	No Fumagillin	06/17/15	06/19/15	1.99	148.342	74.42943554
9	Lethbridge	SAB1	yes patty	Fall Fumagillin	06/17/15	06/19/15	1.99	61.512	30.86316376
10	Lethbridge	SAB1	yes patty	No Fumagillin	06/17/15	06/19/15	1.99	101.072	50.71208362
11	Lethbridge	SAB1	no patty	Fall Fumagillin	06/17/15	06/19/15	1.99	105.712	53.04016725
20	Lethbridge	SAB1	no patty	No Fumagillin	06/17/15	06/19/15	1.99	86.032	43.16588153
21	Lethbridge	SAB1	yes patty	Fall Fumagillin	06/17/15	06/19/15	1.99	111.892	56.1409338
22	Lethbridge	SAB1	yes patty	No Fumagillin	06/17/15	06/19/15	1.99	65.622	32.92532404
23	Lethbridge	SAB1	no patty	Fall Fumagillin	06/17/15	06/19/15	1.99	53.092	26.63849477
40	Lethbridge	SAB1	no patty	No Fumagillin	06/17/15	06/19/15	1.99	173.202	86.90274564
45	Lethbridge	SAB2	yes patty	Fall Fumagillin	06/17/15	06/19/15	2	70.232	35.116
46	Lethbridge	SAB2	yes patty	No Fumagillin	06/17/15	06/19/15	2	58.142	29.071
47	Lethbridge	SAB2	no patty	Fall Fumagillin	06/17/15	06/19/15	2	48.022	24.011
48	Lethbridge	SAB2	no patty	No Fumagillin	06/17/15	06/19/15	2	89.952	44.976
49	Lethbridge	SAB2	yes patty	Fall Fumagillin	06/17/15	06/19/15	2	41.852	20.926
50	Lethbridge	SAB2	yes patty	No Fumagillin	06/17/15	06/19/15	2	17.222	8.611
51	Lethbridge	SAB2	no patty	Fall Fumagillin	06/17/15	06/19/15	2	90.902	45.451
52	Lethbridge	SAB2	no patty	No Fumagillin	06/17/15	06/19/15	2	83.512	41.756
77	Lethbridge	SAB2	yes patty	Fall Fumagillin	06/17/15	06/19/15	2	52.622	26.311
78	Lethbridge	SAB2	yes patty	No Fumagillin	06/17/15	06/19/15	2	85.342	42.671
79	Lethbridge	SAB2	no patty	Fall Fumagillin	06/17/15	06/19/15	2	24.192	12.096
80	Lethbridge	SAB2	no patty	No Fumagillin	06/17/15	06/19/15	2	78.272	39.136
89	Lethbridge	SAB3	yes patty	Fall Fumagillin	06/17/15	06/19/15	2	144.002	72.12621913
90	Lethbridge	SAB3	yes patty	No Fumagillin	06/17/15	06/19/15	2	13.822	6.92301913
91	Lethbridge	SAB3	no patty	Fall Fumagillin	06/17/15	06/19/15	2	47.742	23.91251478
92	Lethbridge	SAB3	no patty	No Fumagillin	06/17/15	06/19/15	2	36.222	18.14249739
97	Lethbridge	SAB3	yes patty	Fall Fumagillin	06/17/15	06/19/15	2	43.322	21.6986713
98	Lethbridge	SAB3	yes patty	No Fumagillin	06/17/15	06/19/15	2	25.322	12.68301913
99	Lethbridge	SAB3	no patty	Fall Fumagillin	06/17/15	06/19/15	2	31.652	15.85352348
100	Lethbridge	SAB3	no patty	No Fumagillin	06/17/15	06/19/15	2	53.182	26.63724522
102	Lethbridge	SAB3	yes patty	No Fumagillin	06/17/15	06/19/15	2	56.032	28.06472348
106	Lethbridge	SAB3	yes patty	No Fumagillin	06/17/15	06/19/15	2	42.132	21.10263652
109	Lethbridge	SAB3	yes patty	Fall Fumagillin	06/17/15	06/19/15	2	75.672	37.90180174
111	Lethbridge	SAB3	no patty	Fall Fumagillin	06/17/15	06/19/15	2	74.922	37.52614957
1	Lethbridge	SAB1	yes patty	Fall Fumagillin	07/02/15	07/04/15	1.97	20.142	10.21284507
2	Lethbridge	SAB1	yes patty	No Fumagillin	07/02/15	07/04/15	1.97	21.442	10.872
3	Lethbridge	SAB1	no patty	Fall Fumagillin	07/02/15	07/04/15	1.97	28.912	14.65960563
4	Lethbridge	SAB1	no patty	No Fumagillin	07/02/15	07/04/15	1.97	14.522	7.363267606
9	Lethbridge	SAB1	yes patty	Fall Fumagillin	07/02/15	07/04/15	1.97	10.552	5.350309859
10	Lethbridge	SAB1	yes patty	No Fumagillin	07/02/15	07/04/15	1.97	29.932	15.17678873
11	Lethbridge	SAB1	no patty	Fall Fumagillin	07/02/15	07/04/15	1.97	13.252	6.719323944
20	Lethbridge	SAB1	no patty	No Fumagillin	07/02/15	07/04/15	1.97	18.162	9.208901408
21	Lethbridge	SAB1	yes patty	Fall Fumagillin	07/02/15	07/04/15	1.97	15.722	7.97171831
22	Lethbridge	SAB1	yes patty	No Fumagillin	07/02/15	07/04/15	1.97	32.162	16.30749296
23	Lethbridge	SAB1	no patty	Fall Fumagillin	07/02/15	07/04/15	1.97	14.472	7.337915493
40	Lethbridge	SAB1	no patty	No Fumagillin	07/02/15	07/04/15	1.97	8.912	4.518760563
45	Lethbridge	SAB2	yes patty	Fall Fumagillin	07/02/15	07/04/15	2.11	13.332	6.315157895
46	Lethbridge	SAB2	yes patty	No Fumagillin	07/02/15	07/04/15	2.11	11.442	5.419894737
47	Lethbridge	SAB2	no patty	Fall Fumagillin	07/02/15	07/04/15	2.11	20.142	9.540947368
48	Lethbridge	SAB2	no patty	No Fumagillin	07/02/15	07/04/15	2.11	24.622	11.66305263
49	Lethbridge	SAB2	yes patty	Fall Fumagillin	07/02/15	07/04/15	2.11	24.732	11.71515789
50	Lethbridge	SAB2	yes patty	No Fumagillin	07/02/15	07/04/15	2.11	4.182	1.980947368	trap tipped
51	Lethbridge	SAB2	no patty	Fall Fumagillin	07/02/15	07/04/15	2.11	9.402	4.453578947
52	Lethbridge	SAB2	no patty	No Fumagillin	07/02/15	07/04/15	2.11	17.922	8.489368421
77	Lethbridge	SAB2	yes patty	Fall Fumagillin	07/02/15	07/04/15	2.11	24.522	11.61568421
78	Lethbridge	SAB2	yes patty	No Fumagillin	07/02/15	07/04/15	2.11	24.322	11.52094737
79	Lethbridge	SAB2	no patty	Fall Fumagillin	07/02/15	07/04/15	2.11	38.302	18.14305263
80	Lethbridge	SAB2	no patty	No Fumagillin	07/02/15	07/04/15	2.11	61.952	29.34568421
89	Lethbridge	SAB3	yes patty	Fall Fumagillin	07/02/15	07/04/15	1.95	12.922	6.621950178
90	Lethbridge	SAB3	yes patty	No Fumagillin	07/02/15	07/04/15	1.95	19.732	10.11177224
91	Lethbridge	SAB3	no patty	Fall Fumagillin	07/02/15	07/04/15	1.95	24.962	12.79191459
92	Lethbridge	SAB3	no patty	No Fumagillin	07/02/15	07/04/15	1.95	28.282	14.4932669
97	Lethbridge	SAB3	yes patty	Fall Fumagillin	07/02/15	07/04/15	1.95	14.862	7.616113879
98	Lethbridge	SAB3	yes patty	No Fumagillin	07/02/15	07/04/15	1.95	20.322	10.414121
99	Lethbridge	SAB3	no patty	Fall Fumagillin	07/02/15	07/04/15	1.95	0.632	0.323871886	almost nothing
100	Lethbridge	SAB3	no patty	No Fumagillin	07/02/15	07/04/15	1.95	22.312	11.43390747
102	Lethbridge	SAB3	yes patty	No Fumagillin	07/02/15	07/04/15	1.95	15.092	7.733978648
106	Lethbridge	SAB3	yes patty	No Fumagillin	07/02/15	07/04/15	1.95	14.712	7.539245552	tipped
109	Lethbridge	SAB3	yes patty	Fall Fumagillin	07/02/15	07/04/15	1.95	26.792	13.72970819
111	Lethbridge	SAB3	no patty	Fall Fumagillin	07/02/15	07/04/15	1.95	19.082	9.778676157
1	Lethbridge	SAB1	yes patty	Fall Fumagillin	07/14/15	07/16/15	2.05	22.682	11.07189153
2	Lethbridge	SAB1	yes patty	No Fumagillin	07/14/15	07/16/15	2.05	35.602	17.37860339
3	Lethbridge	SAB1	no patty	Fall Fumagillin	07/14/15	07/16/15	2.05	47.712	23.28992542
4	Lethbridge	SAB1	no patty	No Fumagillin	07/14/15	07/16/15	2.05	55.662	27.17060339
9	Lethbridge	SAB1	yes patty	Fall Fumagillin	07/14/15	07/16/15	2.05	26.522	12.9463322
10	Lethbridge	SAB1	yes patty	No Fumagillin	07/14/15	07/16/15	2.05	38.952	19.01385763
11	Lethbridge	SAB1	no patty	Fall Fumagillin	07/14/15	07/16/15	2.05	17.942	8.758128814
20	Lethbridge	SAB1	no patty	No Fumagillin	07/14/15	07/16/15	2.05	41.602	20.30741695
21	Lethbridge	SAB1	yes patty	Fall Fumagillin	07/14/15	07/16/15	2.05	29.112	14.21060339
22	Lethbridge	SAB1	yes patty	No Fumagillin	07/14/15	07/16/15	2.05	21.312	10.40314576
23	Lethbridge	SAB1	no patty	Fall Fumagillin	07/14/15	07/16/15	2.05	20.282	9.900366102
40	Lethbridge	SAB1	no patty	No Fumagillin	07/14/15	07/16/15	2.05	15.922	7.772094915
45	Lethbridge	SAB2	yes patty	Fall Fumagillin	07/14/15	07/16/15	2.07	12.942	6.249657948
46	Lethbridge	SAB2	yes patty	No Fumagillin	07/14/15	07/16/15	2.07	18.102	8.741408451
47	Lethbridge	SAB2	no patty	Fall Fumagillin	07/14/15	07/16/15	2.07	45.882	22.15629779
48	Lethbridge	SAB2	no patty	No Fumagillin	07/14/15	07/16/15	2.07	18.642	9.002173038
49	Lethbridge	SAB2	yes patty	Fall Fumagillin	07/14/15	07/16/15	2.07	22.172	10.7068008	bypassing
50	Lethbridge	SAB2	yes patty	No Fumagillin	07/14/15	07/16/15	2.07	18.092	8.736579477
51	Lethbridge	SAB2	no patty	Fall Fumagillin	07/14/15	07/16/15	2.07	19.912	9.615452716
52	Lethbridge	SAB2	no patty	No Fumagillin	07/14/15	07/16/15	2.07	36.172	17.46736419
77	Lethbridge	SAB2	yes patty	Fall Fumagillin	07/14/15	07/16/15	2.07	20.072	9.692716298
78	Lethbridge	SAB2	yes patty	No Fumagillin	07/14/15	07/16/15	2.07	20.282	9.794124749
79	Lethbridge	SAB2	no patty	Fall Fumagillin	07/14/15	07/16/15	2.07	32.832	15.85448692
80	Lethbridge	SAB2	no patty	No Fumagillin	07/14/15	07/16/15	2.07	39.502	19.07541247
89	Lethbridge	SAB3	yes patty	Fall Fumagillin	07/14/15	07/16/15	2.06	76.882	37.23850656
90	Lethbridge	SAB3	yes patty	No Fumagillin	07/14/15	07/16/15	2.06	92.712	44.90591322
91	Lethbridge	SAB3	no patty	Fall Fumagillin	07/14/15	07/16/15	2.06	72.732	35.22841574
92	Lethbridge	SAB3	no patty	No Fumagillin	07/14/15	07/16/15	2.06	52.992	25.66716448
97	Lethbridge	SAB3	yes patty	Fall Fumagillin	07/14/15	07/16/15	2.06	87.472	42.36787084
98	Lethbridge	SAB3	yes patty	No Fumagillin	07/14/15	07/16/15	2.06	63.142	30.5834107
99	Lethbridge	SAB3	no patty	Fall Fumagillin	07/14/15	07/16/15	2.06	65.342	31.64900101
100	Lethbridge	SAB3	no patty	No Fumagillin	07/14/15	07/16/15	2.06	14.942	7.237295661
102	Lethbridge	SAB3	yes patty	No Fumagillin	07/14/15	07/16/15	2.06	23.522	11.39309788
106	Lethbridge	SAB3	yes patty	No Fumagillin	07/14/15	07/16/15	2.06	58.182	28.1809889
109	Lethbridge	SAB3	yes patty	Fall Fumagillin	07/14/15	07/16/15	2.06	58.512	28.34082745
111	Lethbridge	SAB3	no patty	Fall Fumagillin	07/14/15	07/16/15	2.06	74.112	35.89683148
1	Lethbridge	SAB1	yes patty	Fall Fumagillin	07/24/15	07/27/15	2.74	93.012	33.9942335
2	Lethbridge	SAB1	yes patty	No Fumagillin	07/24/15	07/27/15	2.74	60.412	22.07951269
3	Lethbridge	SAB1	no patty	Fall Fumagillin	07/24/15	07/27/15	2.74	105.522	38.56641624
4	Lethbridge	SAB1	no patty	No Fumagillin	07/24/15	07/27/15	2.74	11.022	4.028345178
9	Lethbridge	SAB1	yes patty	Fall Fumagillin	07/24/15	07/27/15	2.74	70.822	25.88418274
10	Lethbridge	SAB1	yes patty	No Fumagillin	07/24/15	07/27/15	2.74	61.642	22.52905584
11	Lethbridge	SAB1	no patty	Fall Fumagillin	07/24/15	07/27/15	2.74	76.722	28.04052792
20	Lethbridge	SAB1	no patty	No Fumagillin	07/24/15	07/27/15	2.74	48.642	17.7777868
21	Lethbridge	SAB1	yes patty	Fall Fumagillin	07/24/15	07/27/15	2.74	22.972	8.395857868
22	Lethbridge	SAB1	yes patty	No Fumagillin	07/24/15	07/27/15	2.74	87.542	31.99504569
23	Lethbridge	SAB1	no patty	Fall Fumagillin	07/24/15	07/27/15	2.74	36.462	13.3262132
40	Lethbridge	SAB1	no patty	No Fumagillin	07/24/15	07/27/15	2.74	70.222	25.6648934
45	Lethbridge	SAB2	yes patty	Fall Fumagillin	07/24/15	07/27/15	2.71			tray was open - bees robbed?
46	Lethbridge	SAB2	yes patty	No Fumagillin	07/24/15	07/27/15	2.71	47.122	17.3766146
47	Lethbridge	SAB2	no patty	Fall Fumagillin	07/24/15	07/27/15	2.71	30.992	11.42854802
48	Lethbridge	SAB2	no patty	No Fumagillin	07/24/15	07/27/15	2.71	38.942	14.36017414
49	Lethbridge	SAB2	yes patty	Fall Fumagillin	07/24/15	07/27/15	2.71	17.272	6.36918822
50	Lethbridge	SAB2	yes patty	No Fumagillin	07/24/15	07/27/15	2.71	28.732	10.59515493
51	Lethbridge	SAB2	no patty	Fall Fumagillin	07/24/15	07/27/15	2.71	11.272	4.156640205
52	Lethbridge	SAB2	no patty	No Fumagillin	07/24/15	07/27/15	2.71	22.262	8.209290653
77	Lethbridge	SAB2	yes patty	Fall Fumagillin	07/24/15	07/27/15	2.71	26.462	9.758074264
78	Lethbridge	SAB2	yes patty	No Fumagillin	07/24/15	07/27/15	2.71	13.032	4.805654289
79	Lethbridge	SAB2	no patty	Fall Fumagillin	07/24/15	07/27/15	2.71	67.272	24.80708835
80	Lethbridge	SAB2	no patty	No Fumagillin	07/24/15	07/27/15	2.71	62.132	22.91167222
89	Lethbridge	SAB3	yes patty	Fall Fumagillin	07/24/15	07/27/15	2.7	40.962	15.18282625
90	Lethbridge	SAB3	yes patty	No Fumagillin	07/24/15	07/27/15	2.7	57.562	21.33572201
91	Lethbridge	SAB3	no patty	Fall Fumagillin	07/24/15	07/27/15	2.7	51.082	18.93386873
92	Lethbridge	SAB3	no patty	No Fumagillin	07/24/15	07/27/15	2.7	42.322	15.68691892
97	Lethbridge	SAB3	yes patty	Fall Fumagillin	07/24/15	07/27/15	2.7	27.682	10.26050965
98	Lethbridge	SAB3	yes patty	No Fumagillin	07/24/15	07/27/15	2.7	76.482	28.34854054
99	Lethbridge	SAB3	no patty	Fall Fumagillin	07/24/15	07/27/15	2.7	41.832	15.5052973
100	Lethbridge	SAB3	no patty	No Fumagillin	07/24/15	07/27/15	2.7	20.182	7.480586873
102	Lethbridge	SAB3	yes patty	No Fumagillin	07/24/15	07/27/15	2.7	20.192	7.484293436
106	Lethbridge	SAB3	yes patty	No Fumagillin	07/24/15	07/27/15	2.7	78.032	28.92305792
109	Lethbridge	SAB3	yes patty	Fall Fumagillin	07/24/15	07/27/15	2.7	64.442	23.88583784
111	Lethbridge	SAB3	no patty	Fall Fumagillin	07/24/15	07/27/15	2.7	60.692	22.49587645
1	Lethbridge	SAB1	yes patty	Fall Fumagillin	08/11/15	08/13/15	1.92	0.352	0.183320072
2	Lethbridge	SAB1	yes patty	No Fumagillin	08/11/15	08/13/15	1.92	4.132	2.151927667
3	Lethbridge	SAB1	no patty	Fall Fumagillin	08/11/15	08/13/15	1.92	10.712	5.57876311
4	Lethbridge	SAB1	no patty	No Fumagillin	08/11/15	08/13/15	1.92	1.342	0.698907776
9	Lethbridge	SAB1	yes patty	Fall Fumagillin	08/11/15	08/13/15	1.92	5.732	2.985200723
10	Lethbridge	SAB1	yes patty	No Fumagillin	08/11/15	08/13/15	1.92	24.732	12.88031826
11	Lethbridge	SAB1	no patty	Fall Fumagillin	08/11/15	08/13/15	1.92	28.452	14.81767812
20	Lethbridge	SAB1	no patty	No Fumagillin	08/11/15	08/13/15	1.92	10.322	5.375652803
21	Lethbridge	SAB1	yes patty	Fall Fumagillin	08/11/15	08/13/15	1.92	9.102	4.740282098
22	Lethbridge	SAB1	yes patty	No Fumagillin	08/11/15	08/13/15	1.92	18.482	9.625345389
23	Lethbridge	SAB1	no patty	Fall Fumagillin	08/11/15	08/13/15	1.92	4.872	2.537316456
40	Lethbridge	SAB1	no patty	No Fumagillin	08/11/15	08/13/15	1.92	20.332	10.58881736
45	Lethbridge	SAB2	yes patty	Fall Fumagillin	08/11/15	08/13/15	1.93	15.972	8.273266187
46	Lethbridge	SAB2	yes patty	No Fumagillin	08/11/15	08/13/15	1.93	38.182	19.77772662
47	Lethbridge	SAB2	no patty	Fall Fumagillin	08/11/15	08/13/15	1.93	3.372	1.746647482
48	Lethbridge	SAB2	no patty	No Fumagillin	08/11/15	08/13/15	1.93	11.072	5.735136691
49	Lethbridge	SAB2	yes patty	Fall Fumagillin	08/11/15	08/13/15	1.93	6.252	3.238446043
50	Lethbridge	SAB2	yes patty	No Fumagillin	08/11/15	08/13/15	1.93	69.102	35.79384173
51	Lethbridge	SAB2	no patty	Fall Fumagillin	08/11/15	08/13/15	1.93	60.602	31.39096403
52	Lethbridge	SAB2	no patty	No Fumagillin	08/11/15	08/13/15	1.93	2.682	1.38923741
77	Lethbridge	SAB2	yes patty	Fall Fumagillin	08/11/15	08/13/15	1.93	23.772	12.31355396
78	Lethbridge	SAB2	yes patty	No Fumagillin	08/11/15	08/13/15	1.93	33.502	17.35355396
79	Lethbridge	SAB2	no patty	Fall Fumagillin	08/11/15	08/13/15	1.93	140.492	72.77283453
80	Lethbridge	SAB2	no patty	No Fumagillin	08/11/15	08/13/15	1.93	51.852	26.85858993
89	Lethbridge	SAB3	yes patty	Fall Fumagillin	08/11/15	08/13/15	1.96	5.642	2.881021277
90	Lethbridge	SAB3	yes patty	No Fumagillin	08/11/15	08/13/15	1.96	35.252	18.00102128
91	Lethbridge	SAB3	no patty	Fall Fumagillin	08/11/15	08/13/15	1.96	13.052	6.664851064
92	Lethbridge	SAB3	no patty	No Fumagillin	08/11/15	08/13/15	1.96	21.072	10.76017021
97	Lethbridge	SAB3	yes patty	Fall Fumagillin	08/11/15	08/13/15	1.96	2.202	1.124425532
98	Lethbridge	SAB3	yes patty	No Fumagillin	08/11/15	08/13/15	1.96	11.252	5.745702128
99	Lethbridge	SAB3	no patty	Fall Fumagillin	08/11/15	08/13/15	1.96	12.632	6.450382979
100	Lethbridge	SAB3	no patty	No Fumagillin	08/11/15	08/13/15	1.96	0.132	0.067404255
102	Lethbridge	SAB3	yes patty	No Fumagillin	08/11/15	08/13/15	1.96	2.122	1.083574468
106	Lethbridge	SAB3	yes patty	No Fumagillin	08/11/15	08/13/15	1.96	10.062	5.138042553
109	Lethbridge	SAB3	yes patty	Fall Fumagillin	08/11/15	08/13/15	1.96	40.822	20.8452766
111	Lethbridge	SAB3	no patty	Fall Fumagillin	08/11/15	08/13/15	1.96	14.922	7.619744681
1	Lethbridge	SAB1	yes patty	Fall Fumagillin	08/24/15	08/26/15	2	47.332	23.65778549
2	Lethbridge	SAB1	yes patty	No Fumagillin	08/24/15	08/26/15	2	38.032	19.00939951
3	Lethbridge	SAB1	no patty	Fall Fumagillin	08/24/15	08/26/15	2	49.842	24.91234988
4	Lethbridge	SAB1	no patty	No Fumagillin	08/24/15	08/26/15	2	8.032	4.01460604
9	Lethbridge	SAB1	yes patty	Fall Fumagillin	08/24/15	08/26/15	2	28.942	14.46597709
10	Lethbridge	SAB1	yes patty	No Fumagillin	08/24/15	08/26/15	2	55.042	27.51144741
11	Lethbridge	SAB1	no patty	Fall Fumagillin	08/24/15	08/26/15	2	26.852	13.42133981
20	Lethbridge	SAB1	no patty	No Fumagillin	08/24/15	08/26/15	2	11.832	5.913946546
21	Lethbridge	SAB1	yes patty	Fall Fumagillin	08/24/15	08/26/15	2	18.792	9.392738632
22	Lethbridge	SAB1	yes patty	No Fumagillin	08/24/15	08/26/15	2	67.542	33.75927803
23	Lethbridge	SAB1	no patty	Fall Fumagillin	08/24/15	08/26/15	2	36.532	18.25965984
40	Lethbridge	SAB1	no patty	No Fumagillin	08/24/15	08/26/15	2	22.102	11.04716418
45	Lethbridge	SAB2	yes patty	Fall Fumagillin	08/24/15	08/26/15	1.95	22.072	11.33108021
46	Lethbridge	SAB2	yes patty	No Fumagillin	08/24/15	08/26/15	1.95	47.602	24.43739037
47	Lethbridge	SAB2	no patty	Fall Fumagillin	08/24/15	08/26/15	1.95	15.052	7.727229947
48	Lethbridge	SAB2	no patty	No Fumagillin	08/24/15	08/26/15	1.95	7.782	3.995037433
49	Lethbridge	SAB2	yes patty	Fall Fumagillin	08/24/15	08/26/15	1.95	14.562	7.475679144
50	Lethbridge	SAB2	yes patty	No Fumagillin	08/24/15	08/26/15	1.95	11.302	5.802096257
51	Lethbridge	SAB2	no patty	Fall Fumagillin	08/24/15	08/26/15	1.95	13.552	6.957176471
52	Lethbridge	SAB2	no patty	No Fumagillin	08/24/15	08/26/15	1.95	4.622	2.372791444
77	Lethbridge	SAB2	yes patty	Fall Fumagillin	08/24/15	08/26/15	1.95	15.042	7.722096257
78	Lethbridge	SAB2	yes patty	No Fumagillin	08/24/15	08/26/15	1.95	56.292	28.89856684
79	Lethbridge	SAB2	no patty	Fall Fumagillin	08/24/15	08/26/15	1.95	18.352	9.421347594
80	Lethbridge	SAB2	no patty	No Fumagillin	08/24/15	08/26/15	1.95	23.872	12.25514438
89	Lethbridge	SAB3	yes patty	Fall Fumagillin	08/24/15	08/26/15	1.99	66.362	33.41303496
90	Lethbridge	SAB3	yes patty	No Fumagillin	08/24/15	08/26/15	1.99	21.262	10.70534266
91	Lethbridge	SAB3	no patty	Fall Fumagillin	08/24/15	08/26/15	1.99	20.042	10.09107692
92	Lethbridge	SAB3	no patty	No Fumagillin	08/24/15	08/26/15	1.99	20.062	10.10114685
97	Lethbridge	SAB3	yes patty	Fall Fumagillin	08/24/15	08/26/15	1.99	20.512	10.32772028
98	Lethbridge	SAB3	yes patty	No Fumagillin	08/24/15	08/26/15	1.99	33.422	16.82786014
99	Lethbridge	SAB3	no patty	Fall Fumagillin	08/24/15	08/26/15	1.99	15.082	7.593734266
100	Lethbridge	SAB3	no patty	No Fumagillin	08/24/15	08/26/15	1.99	0.312	0.157090909
102	Lethbridge	SAB3	yes patty	No Fumagillin	08/24/15	08/26/15	1.99	45.052	22.68352448
106	Lethbridge	SAB3	yes patty	No Fumagillin	08/24/15	08/26/15	1.99	12.172	6.128559441
109	Lethbridge	SAB3	yes patty	Fall Fumagillin	08/24/15	08/26/15	1.99	42.402	21.34925874
111	Lethbridge	SAB3	no patty	Fall Fumagillin	08/24/15	08/26/15	1.99	5.622	2.830657343
214	N. Alberta	NAB1	yes patty	No Fumagillin	05/19/15	05/22/15	3	21.4	7.13
215	N. Alberta	NAB1	no patty	Fall Fumagillin	05/19/15	05/22/15	3	121.87	40.62
216	N. Alberta	NAB1	no patty	No Fumagillin	05/19/15	05/22/15	3	138.02	46.01
225	N. Alberta	NAB1	yes patty	Fall Fumagillin	05/26/15	05/28/15	2	0.6	0.3
229	N. Alberta	NAB1	yes patty	Fall Fumagillin	05/19/15	05/22/15	3	105.72	35.24
230	N. Alberta	NAB1	yes patty	No Fumagillin	05/19/15	05/22/15	3	82.05	27.35
231	N. Alberta	NAB1	no patty	Fall Fumagillin	05/19/15	05/22/15	3	94.5	31.5
232	N. Alberta	NAB1	no patty	No Fumagillin	05/19/15	05/22/15	3	86.49	28.83
234	N. Alberta	NAB1	yes patty	No Fumagillin	05/19/15	05/22/15	3	17.5	5.83
235	N. Alberta	NAB1	no patty	Fall Fumagillin	05/19/15	05/22/15	3	66.49	22.16
236	N. Alberta	NAB1	no patty	No Fumagillin	05/19/15	05/22/15	3	4.3	1.43
237	N. Alberta	NAB1	yes patty	Fall Fumagillin	05/26/15	05/28/15	2	8.1	4.05
240	N. Alberta	NAB1	no patty	No Fumagillin
241	N. Alberta	NAB2	yes patty	Fall Fumagillin	05/19/15	05/22/15	3	8	2.67
244	N. Alberta	NAB2	no patty	No Fumagillin	05/19/15	05/22/15	3	5	1.67
245	N. Alberta	NAB2	yes patty	Fall Fumagillin	05/19/15	05/22/15	3	0.8	0.27
247	N. Alberta	NAB2	no patty	Fall Fumagillin	05/26/15	05/28/15	2	8.1	4.05
254	N. Alberta	NAB2	yes patty	No Fumagillin	05/19/15	05/22/15	3	4.9	1.63
256	N. Alberta	NAB2	no patty	No Fumagillin	05/26/15	05/28/15	2	2.6	1.3
259	N. Alberta	NAB2	no patty	Fall Fumagillin	05/19/15	05/22/15	3	159.28	53.09
262	N. Alberta	NAB2	yes patty	No Fumagillin	05/26/15	05/28/15	2	29.02	14.51
269	N. Alberta	NAB2	yes patty	Fall Fumagillin	05/19/15	05/22/15	3	11.8	3.93
271	N. Alberta	NAB2	no patty	Fall Fumagillin	05/19/15	05/22/15	3	19.5	6.5
276	N. Alberta	NAB2	no patty	No Fumagillin	05/19/15	05/22/15	3	51	17
278	N. Alberta	NAB2	yes patty	No Fumagillin	05/19/15	05/22/15	3	7.8	2.6
285	N. Alberta	NAB3	yes patty	Fall Fumagillin	05/26/15	05/28/15	2	0.3	0.15
287	N. Alberta	NAB3	no patty	Fall Fumagillin	05/26/15	05/28/15	2	9.1	4.55
292	N. Alberta	NAB3	no patty	No Fumagillin	05/26/15	05/28/15	2	5.9	2.95
294	N. Alberta	NAB3	yes patty	No Fumagillin	05/26/15	05/28/15	2	6.5	3.25
301	N. Alberta	NAB3	yes patty	Fall Fumagillin	05/19/15	05/22/15	3	199.42	66.47
302	N. Alberta	NAB3	yes patty	No Fumagillin	05/19/15	05/22/15	3	9.8	3.27
304	N. Alberta	NAB3	no patty	No Fumagillin	05/19/15	05/22/15	3	81.05	27.02
310	N. Alberta	NAB3	yes patty	No Fumagillin	05/19/15	05/22/15	3	13.2	4.4
313	N. Alberta	NAB3	yes patty	Fall Fumagillin	05/19/15	05/22/15	3	31.18	10.39
315	N. Alberta	NAB3	no patty	Fall Fumagillin	05/19/15	05/22/15	3	75.44	25.15
323	N. Alberta	NAB3	no patty	Fall Fumagillin	05/19/15	05/22/15	3	70.95	23.65
324	N. Alberta	NAB3	no patty	No Fumagillin	05/19/15	05/22/15	3	20.9	6.97
214	N. Alberta	NAB1	yes patty	No Fumagillin	06/02/15	06/04/15	2	76.48	38.24
215	N. Alberta	NAB1	no patty	Fall Fumagillin	06/02/15	06/04/15	2	153.46	76.73
216	N. Alberta	NAB1	no patty	No Fumagillin	06/02/15	06/04/15	2	176.06	88.03
225	N. Alberta	NAB1	yes patty	Fall Fumagillin	06/02/15	06/04/15	2	19.7	9.85
229	N. Alberta	NAB1	yes patty	Fall Fumagillin	06/02/15	06/04/15	2	190.76	95.38
230	N. Alberta	NAB1	yes patty	No Fumagillin	06/02/15	06/04/15	2	88.97	44.48
231	N. Alberta	NAB1	no patty	Fall Fumagillin	06/02/15	06/04/15	2	104.05	52.02
232	N. Alberta	NAB1	no patty	No Fumagillin	06/02/15	06/04/15	2	182.92	91.46
234	N. Alberta	NAB1	yes patty	No Fumagillin	06/02/15	06/04/15	2	158.06	79.03
235	N. Alberta	NAB1	no patty	Fall Fumagillin	06/02/15	06/04/15	2	48.08	24.04
236	N. Alberta	NAB1	no patty	No Fumagillin	06/02/15	06/04/15	2	2.7	1.35
237	N. Alberta	NAB1	yes patty	Fall Fumagillin	06/02/15	06/04/15	2	64.81	32.4
240	N. Alberta	NAB1	no patty	No Fumagillin
241	N. Alberta	NAB2	yes patty	Fall Fumagillin	06/02/15	06/04/15	2	65.64	32.82
244	N. Alberta	NAB2	no patty	No Fumagillin	06/02/15	06/04/15	2	94.91	47.45
245	N. Alberta	NAB2	yes patty	Fall Fumagillin	06/02/15	06/04/15	2	14.5	7.25
247	N. Alberta	NAB2	no patty	Fall Fumagillin	06/02/15	06/04/15	2	49.06	24.53
254	N. Alberta	NAB2	yes patty	No Fumagillin	06/02/15	06/04/15	2	34.47	17.23
256	N. Alberta	NAB2	no patty	No Fumagillin	06/02/15	06/04/15	2	78.41	39.2
259	N. Alberta	NAB2	no patty	Fall Fumagillin	06/02/15	06/04/15	2	209.31	104.65
262	N. Alberta	NAB2	yes patty	No Fumagillin	06/02/15	06/04/15	2	215.96	107.98
269	N. Alberta	NAB2	yes patty	Fall Fumagillin	06/02/15	06/04/15	2	27.9	13.95
271	N. Alberta	NAB2	no patty	Fall Fumagillin	06/02/15	06/04/15	2	44.12	22.06
276	N. Alberta	NAB2	no patty	No Fumagillin	06/02/15	06/04/15	2	48.26	24.13
278	N. Alberta	NAB2	yes patty	No Fumagillin	06/02/15	06/04/15	2	58.32	29.16
285	N. Alberta	NAB3	yes patty	Fall Fumagillin	06/02/15	06/04/15	2	4.9	2.45
287	N. Alberta	NAB3	no patty	Fall Fumagillin	06/02/15	06/04/15	2	124.74	62.37
292	N. Alberta	NAB3	no patty	No Fumagillin	06/02/15	06/04/15	2	159.35	79.68
294	N. Alberta	NAB3	yes patty	No Fumagillin	06/02/15	06/04/15	2	89.42	44.71
301	N. Alberta	NAB3	yes patty	Fall Fumagillin	06/02/15	06/04/15	2	203.46	101.73
302	N. Alberta	NAB3	yes patty	No Fumagillin	06/02/15	06/04/15	2	54.58	27.29
304	N. Alberta	NAB3	no patty	No Fumagillin	06/02/15	06/04/15	2	287.18	143.59
310	N. Alberta	NAB3	yes patty	No Fumagillin	06/02/15	06/04/15	2	27.73	13.87
313	N. Alberta	NAB3	yes patty	Fall Fumagillin	06/02/15	06/04/15	2	35.91	17.96
315	N. Alberta	NAB3	no patty	Fall Fumagillin	06/02/15	06/04/15	2	140.34	70.17
323	N. Alberta	NAB3	no patty	Fall Fumagillin	06/02/15	06/04/15	2	35.56	17.78
324	N. Alberta	NAB3	no patty	No Fumagillin	06/02/15	06/04/15	2	33.45	16.73
214	N. Alberta	NAB1	yes patty	No Fumagillin						Insufficient Pollen; Retrapped
215	N. Alberta	NAB1	no patty	Fall Fumagillin	06/16/15	06/18/15	2	42.31	21.16
216	N. Alberta	NAB1	no patty	No Fumagillin	06/16/15	06/18/15	2	53.09	26.54
225	N. Alberta	NAB1	yes patty	Fall Fumagillin						Insufficient Pollen; Retrapped
229	N. Alberta	NAB1	yes patty	Fall Fumagillin						Insufficient Pollen; Retrapped
230	N. Alberta	NAB1	yes patty	No Fumagillin	06/16/15	06/18/15	2	27.79	13.89
231	N. Alberta	NAB1	no patty	Fall Fumagillin	06/16/15	06/18/15	2	25.99	13
232	N. Alberta	NAB1	no patty	No Fumagillin	06/16/15	06/18/15	2	27.79	13.9
234	N. Alberta	NAB1	yes patty	No Fumagillin						Insufficient Pollen; Retrapped
235	N. Alberta	NAB1	no patty	Fall Fumagillin						Insufficient Pollen; Retrapped
236	N. Alberta	NAB1	no patty	No Fumagillin						Insufficient Pollen; Trap Moved to 240
237	N. Alberta	NAB1	yes patty	Fall Fumagillin	06/16/15	06/18/15	2	35.88	17.94
240	N. Alberta	NAB1	no patty	No Fumagillin
241	N. Alberta	NAB2	yes patty	Fall Fumagillin	06/16/15	06/18/15	2	33.2	16.6
244	N. Alberta	NAB2	no patty	No Fumagillin						Insufficient Pollen; Retrapped
245	N. Alberta	NAB2	yes patty	Fall Fumagillin						Insufficient Pollen; Retrapped
247	N. Alberta	NAB2	no patty	Fall Fumagillin						Insufficient Pollen; Retrapped
254	N. Alberta	NAB2	yes patty	No Fumagillin						Insufficient Pollen; Retrapped
256	N. Alberta	NAB2	no patty	No Fumagillin						Insufficient Pollen; Retrapped
259	N. Alberta	NAB2	no patty	Fall Fumagillin	06/16/15	06/18/15	2	29.81	14.91
262	N. Alberta	NAB2	yes patty	No Fumagillin						Insufficient Pollen; Retrapped
269	N. Alberta	NAB2	yes patty	Fall Fumagillin						Insufficient Pollen; Retrapped
271	N. Alberta	NAB2	no patty	Fall Fumagillin	06/16/15	06/18/15	2	32.35	16.17
276	N. Alberta	NAB2	no patty	No Fumagillin						Insufficient Pollen; Retrapped
278	N. Alberta	NAB2	yes patty	No Fumagillin	06/16/15	06/18/15	2	38.1	19.05
285	N. Alberta	NAB3	yes patty	Fall Fumagillin						Insufficient Pollen; Retrapped
287	N. Alberta	NAB3	no patty	Fall Fumagillin	06/16/15	06/18/15	2	69.77	34.88
292	N. Alberta	NAB3	no patty	No Fumagillin	06/16/15	06/18/15	2	34.19	17.1
294	N. Alberta	NAB3	yes patty	No Fumagillin	06/16/15	06/18/15	2	32.3	16.15
301	N. Alberta	NAB3	yes patty	Fall Fumagillin	06/16/15	06/18/15	2	39.89	19.95
302	N. Alberta	NAB3	yes patty	No Fumagillin						Insufficient Pollen; Retrapped
304	N. Alberta	NAB3	no patty	No Fumagillin						Insufficient Pollen; Retrapped
310	N. Alberta	NAB3	yes patty	No Fumagillin						Insufficient Pollen; Retrapped
313	N. Alberta	NAB3	yes patty	Fall Fumagillin						Insufficient Pollen; Retrapped
315	N. Alberta	NAB3	no patty	Fall Fumagillin	06/16/15	06/18/15	2	34.54	17.27
323	N. Alberta	NAB3	no patty	Fall Fumagillin	06/16/15	06/18/15	2	30.59	15.29
324	N. Alberta	NAB3	no patty	No Fumagillin						Insufficient Pollen; Retrapped
214	N. Alberta	NAB1	yes patty	No Fumagillin	06/24/15	06/26/15	2	89.6	44.8	This is the Retrap Date
215	N. Alberta	NAB1	no patty	Fall Fumagillin
216	N. Alberta	NAB1	no patty	No Fumagillin
225	N. Alberta	NAB1	yes patty	Fall Fumagillin	06/24/15	06/26/15	2	82.58	41.29	This is the Retrap Date
229	N. Alberta	NAB1	yes patty	Fall Fumagillin	06/24/15	06/26/15	2	84.06	42.03	This is the Retrap Date
230	N. Alberta	NAB1	yes patty	No Fumagillin
231	N. Alberta	NAB1	no patty	Fall Fumagillin
232	N. Alberta	NAB1	no patty	No Fumagillin
234	N. Alberta	NAB1	yes patty	No Fumagillin	06/24/15	06/26/15	2	99.12	49.56	This is the Retrap Date
235	N. Alberta	NAB1	no patty	Fall Fumagillin	06/24/15	06/26/15	2	94.35	47.18	This is the Retrap Date
236	N. Alberta	NAB1	no patty	No Fumagillin
237	N. Alberta	NAB1	yes patty	Fall Fumagillin
240	N. Alberta	NAB1	no patty	No Fumagillin	06/24/15	06/26/15	2	97.18	48.59	First trap date for this colony; trap moved from 236.
241	N. Alberta	NAB2	yes patty	Fall Fumagillin
244	N. Alberta	NAB2	no patty	No Fumagillin	06/23/15	06/25/15	2	157.71	78.86	This is the Retrap Date
245	N. Alberta	NAB2	yes patty	Fall Fumagillin	06/23/15	06/25/15	2	128.57	64.28	This is the Retrap Date
247	N. Alberta	NAB2	no patty	Fall Fumagillin	06/23/15	06/25/15	2	147.94	73.97	This is the Retrap Date
254	N. Alberta	NAB2	yes patty	No Fumagillin	06/23/15	06/25/15	2	65.25	32.62	This is the Retrap Date
256	N. Alberta	NAB2	no patty	No Fumagillin	06/23/15	06/25/15	2	135.72	67.86	This is the Retrap Date
259	N. Alberta	NAB2	no patty	Fall Fumagillin
262	N. Alberta	NAB2	yes patty	No Fumagillin	06/23/15	06/25/15	2	167.54	83.77	This is the Retrap Date
269	N. Alberta	NAB2	yes patty	Fall Fumagillin	06/23/15	06/25/15	2			This is the Retrap Date; Total pollen approx 61 g.
271	N. Alberta	NAB2	no patty	Fall Fumagillin
276	N. Alberta	NAB2	no patty	No Fumagillin	06/23/15	06/25/15	2	125.29	62.64	This is the Retrap Date
278	N. Alberta	NAB2	yes patty	No Fumagillin
285	N. Alberta	NAB3	yes patty	Fall Fumagillin	06/24/15	06/26/15	2	33.52	16.76	This is the Retrap Date
287	N. Alberta	NAB3	no patty	Fall Fumagillin
292	N. Alberta	NAB3	no patty	No Fumagillin
294	N. Alberta	NAB3	yes patty	No Fumagillin
301	N. Alberta	NAB3	yes patty	Fall Fumagillin
302	N. Alberta	NAB3	yes patty	No Fumagillin	06/24/15	06/26/15	2	29.99	14.99	This is the Retrap Date
304	N. Alberta	NAB3	no patty	No Fumagillin	06/24/15	06/26/15	2	116.22	58.11	This is the Retrap Date
310	N. Alberta	NAB3	yes patty	No Fumagillin	06/24/15	06/26/15	2	2.8	1.4	This is the Retrap Date
313	N. Alberta	NAB3	yes patty	Fall Fumagillin	06/24/15	06/26/15	2	99.62	49.81	This is the Retrap Date
315	N. Alberta	NAB3	no patty	Fall Fumagillin
323	N. Alberta	NAB3	no patty	Fall Fumagillin
324	N. Alberta	NAB3	no patty	No Fumagillin	06/24/15	06/26/15	2	62.74	31.37	This is the Retrap Date
214	N. Alberta	NAB1	yes patty	No Fumagillin	07/07/15	07/10/15	3	90.53	30.18	6 July was the first day at this yardsite	33.08	11.03	0.3655
215	N. Alberta	NAB1	no patty	Fall Fumagillin	07/07/15	07/10/15	3	131.25	43.75	6 July was the first day at this yardsite	7.21	2.4	0.0549
216	N. Alberta	NAB1	no patty	No Fumagillin	07/07/15	07/10/15	3	32.49	10.83	6 July was the first day at this yardsite	7.43	2.48	0.2287
225	N. Alberta	NAB1	yes patty	Fall Fumagillin	07/07/15	07/10/15	3	134.99	45	6 July was the first day at this yardsite	12.39	4.13	0.0918
229	N. Alberta	NAB1	yes patty	Fall Fumagillin	07/07/15	07/10/15	3	150.38	50.13	6 July was the first day at this yardsite	15.25	5.08	0.1014
230	N. Alberta	NAB1	yes patty	No Fumagillin	07/07/15	07/10/15	3	176.19	58.73	6 July was the first day at this yardsite	5.21	1.74	0.0296
231	N. Alberta	NAB1	no patty	Fall Fumagillin	07/07/15	07/10/15	3	59.05	19.68	6 July was the first day at this yardsite	25.18	8.39	0.4265
232	N. Alberta	NAB1	no patty	No Fumagillin	07/07/15	07/10/15	3	90.12	30.04	6 July was the first day at this yardsite	32.17	10.72	0.357
234	N. Alberta	NAB1	yes patty	No Fumagillin	07/07/15	07/10/15	3	138.22	46.07	6 July was the first day at this yardsite	27.02	9.01	0.1955
235	N. Alberta	NAB1	no patty	Fall Fumagillin	07/07/15	07/10/15	3	120.45	40.15	6 July was the first day at this yardsite	12.03	4.01	0.0999
236	N. Alberta	NAB1	no patty	No Fumagillin
237	N. Alberta	NAB1	yes patty	Fall Fumagillin	07/07/15	07/10/15	3	63.35	21.12	6 July was the first day at this yardsite	16.27	5.42	0.2568
240	N. Alberta	NAB1	no patty	No Fumagillin	07/07/15	07/10/15	3	73.11	24.37	6 July was the first day at this yardsite	27.21	9.07	0.3722
241	N. Alberta	NAB2	yes patty	Fall Fumagillin	07/08/15	07/10/15	2	20.2	10.1	8 July was the first day at the yardsite
244	N. Alberta	NAB2	no patty	No Fumagillin	07/08/15	07/10/15	2	31.06	15.53	8 July was the first day at the yardsite	5.82	2.91	0.1875
245	N. Alberta	NAB2	yes patty	Fall Fumagillin	07/08/15	07/10/15	2	64.14	32.07	8 July was the first day at the yardsite	4.87	2.44	0.0759
247	N. Alberta	NAB2	no patty	Fall Fumagillin	07/08/15	07/10/15	2	26.6	13.3	8 July was the first day at the yardsite
254	N. Alberta	NAB2	yes patty	No Fumagillin	07/08/15	07/10/15	2	25.37	12.69	8 July was the first day at the yardsite	7.57	3.79	0.2984
256	N. Alberta	NAB2	no patty	No Fumagillin	07/08/15	07/10/15	2	42.36	21.18	8 July was the first day at the yardsite	12.34	6.17	0.2913
259	N. Alberta	NAB2	no patty	Fall Fumagillin	07/08/15	07/10/15	2	16.6	8.3	8 July was the first day at the yardsite
262	N. Alberta	NAB2	yes patty	No Fumagillin	07/08/15	07/10/15	2	21.8	10.9	8 July was the first day at the yardsite
269	N. Alberta	NAB2	yes patty	Fall Fumagillin	07/08/15	07/10/15	2	23.1	11.55	8 July was the first day at the yardsite
271	N. Alberta	NAB2	no patty	Fall Fumagillin	07/08/15	07/10/15	2	56.12	28.06	8 July was the first day at the yardsite	4.79	2.4	0.0854
276	N. Alberta	NAB2	no patty	No Fumagillin	07/08/15	07/10/15	2	24	12	8 July was the first day at the yardsite
278	N. Alberta	NAB2	yes patty	No Fumagillin	07/08/15	07/10/15	2	30.1	15.05	8 July was the first day at the yardsite	4.4	2.2	0.146
285	N. Alberta	NAB3	yes patty	Fall Fumagillin	07/07/15	07/10/15	3	70.8	23.6	Chalkbrood in Trap; 7 July was the first day at this yardsite	5.8	1.93	0.082
287	N. Alberta	NAB3	no patty	Fall Fumagillin	07/07/15	07/10/15	3	70.84	23.61	7 July was the first day at this yardsite	30.73	10.24	0.4339
292	N. Alberta	NAB3	no patty	No Fumagillin	07/07/15	07/10/15	3	110.27	36.76	7 July was the first day at this yardsite	61.16	20.39	0.5546
294	N. Alberta	NAB3	yes patty	No Fumagillin	07/07/15	07/10/15	3	62.06	20.69	7 July was the first day at this yardsite	5.75	1.92	0.0926
301	N. Alberta	NAB3	yes patty	Fall Fumagillin	07/07/15	07/10/15	3	45.01	15	7 July was the first day at this yardsite	16.46	5.49	0.3658
302	N. Alberta	NAB3	yes patty	No Fumagillin	07/07/15	07/10/15	3	54.17	18.06	7 July was the first day at this yardsite	10.44	3.48	0.1927
304	N. Alberta	NAB3	no patty	No Fumagillin	07/07/15	07/10/15	3	58.64	19.55	7 July was the first day at this yardsite	1.73	0.58	0.0294
310	N. Alberta	NAB3	yes patty	No Fumagillin	07/07/15	07/10/15	3	3	1	New Queen Released July 9; 7 July was the first day at this yardsite
313	N. Alberta	NAB3	yes patty	Fall Fumagillin	07/07/15	07/10/15	3	92.27	30.76	7 July was the first day at this yardsite	13.91	4.64	0.1507
315	N. Alberta	NAB3	no patty	Fall Fumagillin	07/07/15	07/10/15	3	56.75	18.92	7 July was the first day at this yardsite	18.78	6.26	0.331
323	N. Alberta	NAB3	no patty	Fall Fumagillin	07/07/15	07/10/15	3	53.31	17.77	7 July was the first day at this yardsite	6.04	2.01	0.1133
324	N. Alberta	NAB3	no patty	No Fumagillin	07/07/15	07/10/15	3	19	6.33	7 July was the first day at this yardsite
214	N. Alberta	NAB1	yes patty	No Fumagillin	07/21/15	07/23/15	2	98.63	49.32		76.99	38.49	0.7805
215	N. Alberta	NAB1	no patty	Fall Fumagillin	07/21/15	07/23/15	2	63.7	31.85		4.95	2.48	0.0777
216	N. Alberta	NAB1	no patty	No Fumagillin	07/21/15	07/23/15	2	65.86	32.93		40.28	20.14	0.6117
225	N. Alberta	NAB1	yes patty	Fall Fumagillin	07/21/15	07/23/15	2	142.22	71.11		8.47	4.23	0.0595
229	N. Alberta	NAB1	yes patty	Fall Fumagillin	07/21/15	07/23/15	2	27.3	13.65
230	N. Alberta	NAB1	yes patty	No Fumagillin	07/21/15	07/23/15	2	70.97	35.49		3.56	1.78	0.0502
231	N. Alberta	NAB1	no patty	Fall Fumagillin	07/21/15	07/23/15	2	54.63	27.31		33.02	16.51	0.6044
232	N. Alberta	NAB1	no patty	No Fumagillin	07/21/15	07/23/15	2	90.93	45.47		44.76	22.38	0.4923
234	N. Alberta	NAB1	yes patty	No Fumagillin	07/21/15	07/23/15	2	111.1	55.55		59.12	29.56	0.5321
235	N. Alberta	NAB1	no patty	Fall Fumagillin	07/21/15	07/23/15	2	72.52	36.26		10.75	5.38	0.1482
236	N. Alberta	NAB1	no patty	No Fumagillin
237	N. Alberta	NAB1	yes patty	Fall Fumagillin	07/21/15	07/23/15	2	122.58	61.29		100.79	50.4	0.8222
240	N. Alberta	NAB1	no patty	No Fumagillin	07/21/15	07/23/15	2	69.24	34.62		49.89	24.94	0.7206
241	N. Alberta	NAB2	yes patty	Fall Fumagillin	07/21/15	07/23/15	2	47.72	23.86		11.74	5.87	0.246
244	N. Alberta	NAB2	no patty	No Fumagillin	07/21/15	07/23/15	2	80.33	40.17		44.4	22.2	0.5526
245	N. Alberta	NAB2	yes patty	Fall Fumagillin	07/21/15	07/23/15	2	65.35	32.68		3.8	1.9	0.0582
247	N. Alberta	NAB2	no patty	Fall Fumagillin	07/21/15	07/23/15	2	70.79	35.4		45.73	22.87	0.646
254	N. Alberta	NAB2	yes patty	No Fumagillin	07/21/15	07/23/15	2	36.67	18.33		7.4	3.7	0.2019
256	N. Alberta	NAB2	no patty	No Fumagillin	07/21/15	07/23/15	2	110.18	55.09		74.33	37.17	0.6747
259	N. Alberta	NAB2	no patty	Fall Fumagillin	07/21/15	07/23/15	2	31.65	15.82		17.37	8.68	0.5488
262	N. Alberta	NAB2	yes patty	No Fumagillin	07/21/15	07/23/15	2	38.3	19.15		3.31	1.66	0.0864
269	N. Alberta	NAB2	yes patty	Fall Fumagillin	07/21/15	07/23/15	2	4.98	2.49
271	N. Alberta	NAB2	no patty	Fall Fumagillin	07/21/15	07/23/15	2	48.82	24.41		14.7	7.35	0.3012
276	N. Alberta	NAB2	no patty	No Fumagillin	07/21/15	07/23/15	2	65.5	32.75		15.49	7.74	0.2364
278	N. Alberta	NAB2	yes patty	No Fumagillin	07/21/15	07/23/15	2	31.89	15.94		2.22	1.11	0.0696
285	N. Alberta	NAB3	yes patty	Fall Fumagillin	07/21/15	07/23/15	2	46.18	23.09		12.64	6.32	0.2738
287	N. Alberta	NAB3	no patty	Fall Fumagillin	07/21/15	07/23/15	2	90.77	45.39		81.76	40.88	0.9007
292	N. Alberta	NAB3	no patty	No Fumagillin	07/21/15	07/23/15	2	134.6	67.3		107.7	53.85	0.8001
294	N. Alberta	NAB3	yes patty	No Fumagillin	07/21/15	07/23/15	2	57.24	28.62		15.75	7.87	0.2751
301	N. Alberta	NAB3	yes patty	Fall Fumagillin	07/21/15	07/23/15	2	59.34	29.67		30.85	15.43	0.5199
302	N. Alberta	NAB3	yes patty	No Fumagillin	07/21/15	07/23/15	2	94.37	47.19		49.46	24.73	0.5241
304	N. Alberta	NAB3	no patty	No Fumagillin	07/21/15	07/23/15	2	41.58	20.79		7.98	3.99	0.1919
310	N. Alberta	NAB3	yes patty	No Fumagillin	07/21/15	07/23/15	2	3.1	1.55
313	N. Alberta	NAB3	yes patty	Fall Fumagillin	07/21/15	07/23/15	2	95.6	47.8		55.64	27.82	0.582
315	N. Alberta	NAB3	no patty	Fall Fumagillin	07/21/15	07/23/15	2	112.28	56.14		92.67	46.34	0.8253
323	N. Alberta	NAB3	no patty	Fall Fumagillin	07/21/15	07/23/15	2	51.43	25.72		7.78	3.89	0.1512
324	N. Alberta	NAB3	no patty	No Fumagillin	07/21/15	07/23/15	2	21.6	10.8
214	N. Alberta	NAB1	yes patty	No Fumagillin	08/07/15	08/10/15	3	137.05	45.68		84.2	28.07	0.6144
215	N. Alberta	NAB1	no patty	Fall Fumagillin	08/07/15	08/10/15	3	265.09	88.36		142.36	47.45	0.537
216	N. Alberta	NAB1	no patty	No Fumagillin	08/07/15	08/10/15	3	218.91	72.97		170.15	56.72	0.7773
225	N. Alberta	NAB1	yes patty	Fall Fumagillin	08/07/15	08/10/15	3	365.04	121.68		247.26	82.42	0.6773
229	N. Alberta	NAB1	yes patty	Fall Fumagillin	08/07/15	08/10/15	3	23.8	7.93
230	N. Alberta	NAB1	yes patty	No Fumagillin	08/07/15	08/10/15	3	118.9	39.63		22.88	7.63	0.1924
231	N. Alberta	NAB1	no patty	Fall Fumagillin	08/07/15	08/10/15	3	24	8
232	N. Alberta	NAB1	no patty	No Fumagillin	08/07/15	08/10/15	3	179.31	59.77		134.1	44.7	0.7479
234	N. Alberta	NAB1	yes patty	No Fumagillin	08/07/15	08/10/15	3	286.13	95.38		210.67	70.22	0.7363
235	N. Alberta	NAB1	no patty	Fall Fumagillin	08/07/15	08/10/15	3	18.2	6.07
236	N. Alberta	NAB1	no patty	No Fumagillin
237	N. Alberta	NAB1	yes patty	Fall Fumagillin	08/07/15	08/10/15	3	215.1	71.7		116.97	38.99	0.5438
240	N. Alberta	NAB1	no patty	No Fumagillin	08/07/15	08/10/15	3	41.41	13.8		31.53	10.51	0.7615
241	N. Alberta	NAB2	yes patty	Fall Fumagillin	08/07/15	08/10/15	3	198.42	66.14		158.98	52.99	0.8013
244	N. Alberta	NAB2	no patty	No Fumagillin	08/07/15	08/10/15	3	497.42	165.81		438.36	146.12	0.8813
245	N. Alberta	NAB2	yes patty	Fall Fumagillin	08/07/15	08/10/15	3	59.45	19.82		34.7	11.57	0.5837
247	N. Alberta	NAB2	no patty	Fall Fumagillin	08/07/15	08/10/15	3	192.75	64.25		182.04	60.68	0.9444
254	N. Alberta	NAB2	yes patty	No Fumagillin	08/07/15	08/10/15	3	236.53	78.84		207.37	69.12	0.8767
256	N. Alberta	NAB2	no patty	No Fumagillin	08/07/15	08/10/15	3	602.49	200.83		490.07	163.36	0.8134
259	N. Alberta	NAB2	no patty	Fall Fumagillin	08/07/15	08/10/15	3	157.88	52.63		142.54	47.51	0.9028
262	N. Alberta	NAB2	yes patty	No Fumagillin	08/07/15	08/10/15	3	291.15	97.05		225.79	75.26	0.7755
269	N. Alberta	NAB2	yes patty	Fall Fumagillin	08/07/15	08/10/15	3	78.84	26.28		55.3	18.43	0.7014
271	N. Alberta	NAB2	no patty	Fall Fumagillin	08/07/15	08/10/15	3	322.9	107.63		291.32	97.11	0.9022
276	N. Alberta	NAB2	no patty	No Fumagillin	08/07/15	08/10/15	3	153.35	51.12		103.59	34.53	0.6755
278	N. Alberta	NAB2	yes patty	No Fumagillin	08/07/15	08/10/15	3	244.7	81.57		138.21	46.07	0.5648
285	N. Alberta	NAB3	yes patty	Fall Fumagillin	08/07/15	08/10/15	3	80.71	26.9		29.59	9.86	0.3666
287	N. Alberta	NAB3	no patty	Fall Fumagillin	08/07/15	08/10/15	3	269.98	89.99		174.72	58.24	0.6472
292	N. Alberta	NAB3	no patty	No Fumagillin	08/07/15	08/10/15	3	297.42	99.14		240.71	80.24	0.8093
294	N. Alberta	NAB3	yes patty	No Fumagillin	08/07/15	08/10/15	3	93.21	31.07		53.52	17.84	0.5742
301	N. Alberta	NAB3	yes patty	Fall Fumagillin	08/07/15	08/10/15	3	93.74	31.25		38.82	12.94	0.4142
302	N. Alberta	NAB3	yes patty	No Fumagillin	08/07/15	08/10/15	3	279.96	93.32		239.82	79.94	0.8566
304	N. Alberta	NAB3	no patty	No Fumagillin	08/07/15	08/10/15	3	96.64	32.21		57.57	19.19	0.5957
310	N. Alberta	NAB3	yes patty	No Fumagillin	08/07/15	08/10/15	3	15.6	5.2
313	N. Alberta	NAB3	yes patty	Fall Fumagillin	08/07/15	08/10/15	3	195.37	65.12		101.1	33.7	0.5175
315	N. Alberta	NAB3	no patty	Fall Fumagillin	08/07/15	08/10/15	3	203.26	67.75		150.13	50.04	0.7386
323	N. Alberta	NAB3	no patty	Fall Fumagillin	08/07/15	08/10/15	3	294.26	98.09		182.55	60.85	0.6204
324	N. Alberta	NAB3	no patty	No Fumagillin	08/07/15	08/10/15	3	22.8	7.6
214	N. Alberta	NAB1	yes patty	No Fumagillin	08/26/15	08/29/15	3	21.3	7.1
215	N. Alberta	NAB1	no patty	Fall Fumagillin	08/26/15	08/29/15	3	11	3.67
216	N. Alberta	NAB1	no patty	No Fumagillin	08/26/15	08/29/15	3	6.8	2.27
225	N. Alberta	NAB1	yes patty	Fall Fumagillin	08/26/15	08/29/15	3	15.4	5.13
229	N. Alberta	NAB1	yes patty	Fall Fumagillin	08/26/15	08/29/15	3	8.9	2.97
230	N. Alberta	NAB1	yes patty	No Fumagillin	08/26/15	08/29/15	3	13.1	4.37
231	N. Alberta	NAB1	no patty	Fall Fumagillin	08/26/15	08/29/15	3	2.9	0.97
232	N. Alberta	NAB1	no patty	No Fumagillin	08/26/15	08/29/15	3	10	3.33
234	N. Alberta	NAB1	yes patty	No Fumagillin	08/26/15	08/29/15	3	21.4	7.13
235	N. Alberta	NAB1	no patty	Fall Fumagillin	08/26/15	08/29/15	3	2.4	0.8
236	N. Alberta	NAB1	no patty	No Fumagillin
237	N. Alberta	NAB1	yes patty	Fall Fumagillin	08/26/15	08/29/15	3	44.89	14.96
240	N. Alberta	NAB1	no patty	No Fumagillin	08/26/15	08/29/15	3	12.3	4.1
241	N. Alberta	NAB2	yes patty	Fall Fumagillin	08/27/15	08/30/15	3	8.4	2.8
244	N. Alberta	NAB2	no patty	No Fumagillin	08/27/15	08/30/15	3	2.9	0.97
245	N. Alberta	NAB2	yes patty	Fall Fumagillin	08/27/15	08/30/15	3	0	0	No Pollen in Trap
247	N. Alberta	NAB2	no patty	Fall Fumagillin	08/27/15	08/30/15	3	8.4	2.8
254	N. Alberta	NAB2	yes patty	No Fumagillin	08/27/15	08/30/15	3	4.9	1.63
256	N. Alberta	NAB2	no patty	No Fumagillin	08/27/15	08/30/15	3	9.8	3.27
259	N. Alberta	NAB2	no patty	Fall Fumagillin	08/27/15	08/30/15	3	5.6	1.87
262	N. Alberta	NAB2	yes patty	No Fumagillin	08/27/15	08/30/15	3	4.7	1.57
269	N. Alberta	NAB2	yes patty	Fall Fumagillin	08/27/15	08/30/15	3	6	2
271	N. Alberta	NAB2	no patty	Fall Fumagillin	08/27/15	08/30/15	3	2.5	0.83
276	N. Alberta	NAB2	no patty	No Fumagillin	08/27/15	08/30/15	3	2.1	0.7
278	N. Alberta	NAB2	yes patty	No Fumagillin	08/27/15	08/30/15	3	0	0	No Pollen in Trap
285	N. Alberta	NAB3	yes patty	Fall Fumagillin	08/26/15	08/29/15	3	10.8	3.6
287	N. Alberta	NAB3	no patty	Fall Fumagillin	08/26/15	08/29/15	3	12.6	4.2
292	N. Alberta	NAB3	no patty	No Fumagillin	08/26/15	08/29/15	3	32.82	10.94
294	N. Alberta	NAB3	yes patty	No Fumagillin	08/26/15	08/29/15	3	14.8	4.93
301	N. Alberta	NAB3	yes patty	Fall Fumagillin	08/26/15	08/29/15	3	50.28	16.76
302	N. Alberta	NAB3	yes patty	No Fumagillin	08/26/15	08/29/15	3	8	2.67
304	N. Alberta	NAB3	no patty	No Fumagillin	08/26/15	08/29/15	3	18.4	6.13
310	N. Alberta	NAB3	yes patty	No Fumagillin	08/26/15	08/29/15	3	0	0
313	N. Alberta	NAB3	yes patty	Fall Fumagillin	08/26/15	08/29/15	3	52.11	17.37
315	N. Alberta	NAB3	no patty	Fall Fumagillin	08/26/15	08/29/15	3	48.19	16.06
323	N. Alberta	NAB3	no patty	Fall Fumagillin	08/26/15	08/29/15	3	18.8	6.27
324	N. Alberta	NAB3	no patty	No Fumagillin	08/26/15	08/29/15	3	9.2	3.07
214	N. Alberta	NAB1	yes patty	No Fumagillin
215	N. Alberta	NAB1	no patty	Fall Fumagillin	09/15/15	09/18/15	3	0.6	0.2
216	N. Alberta	NAB1	no patty	No Fumagillin	09/15/15	09/18/15	3	1.7	0.57
225	N. Alberta	NAB1	yes patty	Fall Fumagillin	09/15/15	09/18/15	3	1.2	0.4
229	N. Alberta	NAB1	yes patty	Fall Fumagillin
230	N. Alberta	NAB1	yes patty	No Fumagillin	09/15/15	09/18/15	3	0.7	0.23
231	N. Alberta	NAB1	no patty	Fall Fumagillin
232	N. Alberta	NAB1	no patty	No Fumagillin
234	N. Alberta	NAB1	yes patty	No Fumagillin
235	N. Alberta	NAB1	no patty	Fall Fumagillin
236	N. Alberta	NAB1	no patty	No Fumagillin
237	N. Alberta	NAB1	yes patty	Fall Fumagillin
240	N. Alberta	NAB1	no patty	No Fumagillin
241	N. Alberta	NAB2	yes patty	Fall Fumagillin
244	N. Alberta	NAB2	no patty	No Fumagillin
245	N. Alberta	NAB2	yes patty	Fall Fumagillin	09/15/15	09/18/15	3	0	0	No Pollen in Trap
247	N. Alberta	NAB2	no patty	Fall Fumagillin	09/15/15	09/18/15	3	0	0	No Pollen in Trap
254	N. Alberta	NAB2	yes patty	No Fumagillin
256	N. Alberta	NAB2	no patty	No Fumagillin	09/15/15	09/18/15	3	0	0	No Pollen in Trap
259	N. Alberta	NAB2	no patty	Fall Fumagillin
262	N. Alberta	NAB2	yes patty	No Fumagillin
269	N. Alberta	NAB2	yes patty	Fall Fumagillin
271	N. Alberta	NAB2	no patty	Fall Fumagillin
276	N. Alberta	NAB2	no patty	No Fumagillin
278	N. Alberta	NAB2	yes patty	No Fumagillin	09/15/15	09/18/15	3	0	0	No Pollen in Trap
285	N. Alberta	NAB3	NAB1	Fall Fumagillin
287	N. Alberta	NAB3	no patty	Fall Fumagillin	09/15/15	09/18/15	3	0	0	No Pollen in Trap
292	N. Alberta	NAB3	no patty	No Fumagillin
294	N. Alberta	NAB3	yes patty	No Fumagillin
301	N. Alberta	NAB3	yes patty	Fall Fumagillin	09/15/15	09/18/15	3	2.5	0.83
302	N. Alberta	NAB3	yes patty	No Fumagillin
304	N. Alberta	NAB3	no patty	No Fumagillin	09/15/15	09/18/15	3	1.2	0.4
310	N. Alberta	NAB3	yes patty	No Fumagillin
313	N. Alberta	NAB3	yes patty	Fall Fumagillin	09/15/15	09/18/15	3	0.3	0.1
315	N. Alberta	NAB3	no patty	Fall Fumagillin
323	N. Alberta	NAB3	no patty	Fall Fumagillin
324	N. Alberta	NAB3	no patty	No Fumagillin
401	PEI	PEI	yes patty	Fall Fumagillin	05/28/15	05/30/15	48:00:00	48.5	24.2348011696
402	PEI	PEI	yes patty	No Fumagillin	05/28/15	05/30/15	48:00:00	18.6	9.3
404	PEI	PEI	no patty	No Fumagillin	05/28/15	05/30/15	48:00:00	2.4	1.2
405	PEI	PEI	yes patty	Fall Fumagillin	05/28/15	05/30/15	48:00:00	11.7	5.85
407	PEI	PEI	no patty	Fall Fumagillin	05/28/15	05/30/15	48:00:00	21.2	10.6
408	PEI	PEI	no patty	No Fumagillin	05/28/15	05/30/15	48:00:00	66.3	33.1729774105
409	PEI	PEI	yes patty	Fall Fumagillin	05/28/15	05/30/15	48:00:00	0	0	nil
417	PEI	PEI	yes patty	Fall Fumagillin	05/28/15	05/30/15	48:00:00	0	0	nil
420	PEI	PEI	no patty	No Fumagillin
422	PEI	PEI	yes patty	No Fumagillin	05/28/15	05/30/15	48:00:00	50	24.9798910891
423	PEI	PEI	no patty	Fall Fumagillin	05/28/15	05/30/15	48:00:00	78.3	39.1635346284
424	PEI	PEI	no patty	No Fumagillin	05/28/15	05/30/15	48:00:00	30.7	15.33
447	PEI	PEI	no patty	Fall Fumagillin	05/28/15	05/30/15	48:00:00	0	0	nil
448	PEI	PEI	no patty	No Fumagillin	05/28/15	05/30/15	48:00:00	17.8	8.9
450	PEI	PEI	yes patty	No Fumagillin	05/28/15	05/30/15	48:00:00	0	0	nil
453	PEI	PEI	yes patty	Fall Fumagillin	05/28/15	05/30/15	48:00:00	24.2	12.1
459	PEI	PEI	no patty	Fall Fumagillin
460	PEI	PEI	no patty	No Fumagillin	05/28/15	05/30/15	48:00:00	0	0	nil
463	PEI	PEI	no patty	Fall Fumagillin
468	PEI	PEI	no patty	No Fumagillin	05/27/15	05/30/15	66:00:00	1.2	0.4363636364	nil
477	PEI	PEI	yes patty	Fall Fumagillin	05/27/15	05/30/15	66:00:00	16.6	6.0363636364
478	PEI	PEI	yes patty	No Fumagillin	05/27/15	05/30/15	66:00:00	3.4	1.2363636364
490	PEI	PEI	yes patty	No Fumagillin	05/28/15	05/30/15	48:00:00	13	6.5
519	PEI	PEI	no patty	Fall Fumagillin	05/27/15	05/30/15	66:00:00	8.4	3.0545454545
401	PEI	PEI	yes patty	Fall Fumagillin
402	PEI	PEI	yes patty	No Fumagillin	06/18/15	06/21/15	72:00:00	18.4	6.1333333333
404	PEI	PEI	no patty	No Fumagillin
405	PEI	PEI	yes patty	Fall Fumagillin	06/18/15	06/21/15	72:00:00	28	9.3333333333
407	PEI	PEI	no patty	Fall Fumagillin	06/18/15	06/21/15	72:00:00	12	4
408	PEI	PEI	no patty	No Fumagillin	06/18/15	06/21/15	72:00:00	19.9	6.64
409	PEI	PEI	yes patty	Fall Fumagillin	06/18/15	06/21/15	72:00:00	95.4	31.7941511716
417	PEI	PEI	yes patty	Fall Fumagillin
420	PEI	PEI	no patty	No Fumagillin	06/18/15	06/21/15	72:00:00	8	2.6666666667
422	PEI	PEI	yes patty	No Fumagillin	06/18/15	06/21/15	72:00:00	36.3	12.0885126036
423	PEI	PEI	no patty	Fall Fumagillin	06/18/15	06/21/15	72:00:00	33.2	11.0710576595
424	PEI	PEI	no patty	No Fumagillin	06/18/15	06/21/15	72:00:00	25.7	8.5666666667
447	PEI	PEI	no patty	Fall Fumagillin	06/18/15	06/21/15	72:00:00	14.1	4.7
448	PEI	PEI	no patty	No Fumagillin	06/18/15	06/21/15	72:00:00	113.2	37.7344703646
450	PEI	PEI	yes patty	No Fumagillin	06/18/15	06/21/15	72:00:00	91.1	30.3616391551
453	PEI	PEI	yes patty	Fall Fumagillin	06/18/15	06/21/15	72:00:00	81.7	27.2356589862
459	PEI	PEI	no patty	Fall Fumagillin	06/18/15	06/21/15	72:00:00	9.6	3.2
460	PEI	PEI	no patty	No Fumagillin	06/18/15	06/21/15	72:00:00	16.4	5.4666666667
463	PEI	PEI	no patty	Fall Fumagillin
468	PEI	PEI	no patty	No Fumagillin
477	PEI	PEI	yes patty	Fall Fumagillin
478	PEI	PEI	yes patty	No Fumagillin
490	PEI	PEI	yes patty	No Fumagillin	06/18/15	06/21/15	3	15.3	5.1
519	PEI	PEI	no patty	Fall Fumagillin
401	PEI	PEI	yes patty	Fall Fumagillin
402	PEI	PEI	yes patty	No Fumagillin	07/09/15	07/12/15	3	13.6	4.5333333333
404	PEI	PEI	no patty	No Fumagillin
405	PEI	PEI	yes patty	Fall Fumagillin	07/09/15	07/12/15	3	2.4	0.8033333333
407	PEI	PEI	no patty	Fall Fumagillin	07/09/15	07/12/15	3	43	14.3393672316
408	PEI	PEI	no patty	No Fumagillin	07/09/15	07/12/15	3	45.1	15.0439151713
409	PEI	PEI	yes patty	Fall Fumagillin	07/09/15	07/12/15	3	26.2	8.7333333333
417	PEI	PEI	yes patty	Fall Fumagillin
420	PEI	PEI	no patty	No Fumagillin
422	PEI	PEI	yes patty	No Fumagillin	07/09/15	07/12/15	3	20.8	6.9333333333
423	PEI	PEI	no patty	Fall Fumagillin	07/09/15	07/12/15	3	34.3	11.4445364324
424	PEI	PEI	no patty	No Fumagillin	07/09/15	07/12/15	3	59.6	19.8621349905
447	PEI	PEI	no patty	Fall Fumagillin	07/09/15	07/12/15	3			Sample too Wet; Retrap
448	PEI	PEI	no patty	No Fumagillin
450	PEI	PEI	yes patty	No Fumagillin	07/09/15	07/12/15	3			Sample too Wet; Retrap
453	PEI	PEI	yes patty	Fall Fumagillin
459	PEI	PEI	no patty	Fall Fumagillin
460	PEI	PEI	no patty	No Fumagillin	07/09/15	07/12/15	3	12.4	4.1333333333
463	PEI	PEI	no patty	Fall Fumagillin
468	PEI	PEI	no patty	No Fumagillin
477	PEI	PEI	yes patty	Fall Fumagillin
478	PEI	PEI	yes patty	No Fumagillin
490	PEI	PEI	yes patty	No Fumagillin
519	PEI	PEI	no patty	Fall Fumagillin
401	PEI	PEI	yes patty	Fall Fumagillin
402	PEI	PEI	yes patty	No Fumagillin
404	PEI	PEI	no patty	No Fumagillin
405	PEI	PEI	yes patty	Fall Fumagillin
407	PEI	PEI	no patty	Fall Fumagillin
408	PEI	PEI	no patty	No Fumagillin
409	PEI	PEI	yes patty	Fall Fumagillin
417	PEI	PEI	yes patty	Fall Fumagillin
420	PEI	PEI	no patty	No Fumagillin
422	PEI	PEI	yes patty	No Fumagillin
423	PEI	PEI	no patty	Fall Fumagillin
424	PEI	PEI	no patty	No Fumagillin
447	PEI	PEI	no patty	Fall Fumagillin	07/15/15	07/18/15	3	53.3	17.7615284195	This is the Retrap
448	PEI	PEI	no patty	No Fumagillin
450	PEI	PEI	yes patty	No Fumagillin	07/15/15	07/18/15	3	43.5	14.5110628832	This is the Retrap
453	PEI	PEI	yes patty	Fall Fumagillin
459	PEI	PEI	no patty	Fall Fumagillin
460	PEI	PEI	no patty	No Fumagillin
463	PEI	PEI	no patty	Fall Fumagillin
468	PEI	PEI	no patty	No Fumagillin
477	PEI	PEI	yes patty	Fall Fumagillin
478	PEI	PEI	yes patty	No Fumagillin
490	PEI	PEI	yes patty	No Fumagillin
519	PEI	PEI	no patty	Fall Fumagillin
401	PEI	PEI	yes patty	Fall Fumagillin
402	PEI	PEI	yes patty	No Fumagillin	07/18/15	07/21/15	3	57.3	19.0984696094
404	PEI	PEI	no patty	No Fumagillin
405	PEI	PEI	yes patty	Fall Fumagillin	07/18/15	07/21/15	3	37.1	12.3794659704
407	PEI	PEI	no patty	Fall Fumagillin	07/18/15	07/21/15	3	49.1	16.3571991517
408	PEI	PEI	no patty	No Fumagillin	07/18/15	07/21/15	3	58.3	19.4398515625
409	PEI	PEI	yes patty	Fall Fumagillin	07/18/15	07/21/15	3	85.1	28.3675250358
417	PEI	PEI	yes patty	Fall Fumagillin	07/18/15	07/21/15	3	45.6	15.1958662973
420	PEI	PEI	no patty	No Fumagillin
422	PEI	PEI	yes patty	No Fumagillin	07/18/15	07/21/15	3	106.5	35.5110452843
423	PEI	PEI	no patty	Fall Fumagillin	07/18/15	07/21/15	3	104.7	34.9113683634
424	PEI	PEI	no patty	No Fumagillin	07/18/15	07/21/15	3	60.9	20.3052105359
447	PEI	PEI	no patty	Fall Fumagillin	07/18/15	07/21/15	3	49.1	16.3678513661
448	PEI	PEI	no patty	No Fumagillin
450	PEI	PEI	yes patty	No Fumagillin	07/18/15	07/21/15	3	80.8	26.9204933333
453	PEI	PEI	yes patty	Fall Fumagillin
459	PEI	PEI	no patty	Fall Fumagillin
460	PEI	PEI	no patty	No Fumagillin	07/18/15	07/21/15	3	55.7	18.5649350174
463	PEI	PEI	no patty	Fall Fumagillin
468	PEI	PEI	no patty	No Fumagillin
477	PEI	PEI	yes patty	Fall Fumagillin
478	PEI	PEI	yes patty	No Fumagillin
490	PEI	PEI	yes patty	No Fumagillin
519	PEI	PEI	no patty	Fall Fumagillin
401	PEI	PEI	yes patty	Fall Fumagillin
402	PEI	PEI	yes patty	No Fumagillin	08/04/15	08/07/15	3	28.4	9.465
404	PEI	PEI	no patty	No Fumagillin
405	PEI	PEI	yes patty	Fall Fumagillin	08/04/15	08/07/15	3	55.2	18.4155104167
407	PEI	PEI	no patty	Fall Fumagillin	08/04/15	08/07/15	3	46.8	15.5912284264
408	PEI	PEI	no patty	No Fumagillin	08/04/15	08/07/15	3	62.2	20.7418311111
409	PEI	PEI	yes patty	Fall Fumagillin
417	PEI	PEI	yes patty	Fall Fumagillin	08/04/15	08/07/15	3	40.5	13.5127619829
420	PEI	PEI	no patty	No Fumagillin
422	PEI	PEI	yes patty	No Fumagillin
423	PEI	PEI	no patty	Fall Fumagillin
424	PEI	PEI	no patty	No Fumagillin
447	PEI	PEI	no patty	Fall Fumagillin	08/04/15	08/07/15	3	46.8	15.6047097671
448	PEI	PEI	no patty	No Fumagillin	08/04/15	08/07/15	3	16.1	5.3666666667
450	PEI	PEI	yes patty	No Fumagillin	08/04/15	08/07/15	3	51.3	17.1075736434
453	PEI	PEI	yes patty	Fall Fumagillin
459	PEI	PEI	no patty	Fall Fumagillin
460	PEI	PEI	no patty	No Fumagillin	08/04/15	08/07/15	3	41.8	13.9348618421
463	PEI	PEI	no patty	Fall Fumagillin
468	PEI	PEI	no patty	No Fumagillin
477	PEI	PEI	yes patty	Fall Fumagillin
478	PEI	PEI	yes patty	No Fumagillin
490	PEI	PEI	yes patty	No Fumagillin
519	PEI	PEI	no patty	Fall Fumagillin
401	PEI	PEI	yes patty	Fall Fumagillin
402	PEI	PEI	yes patty	No Fumagillin	08/18/15	08/21/15	3	125.6	41.8726052101
404	PEI	PEI	no patty	No Fumagillin
405	PEI	PEI	yes patty	Fall Fumagillin	08/18/15	08/21/15	3	214.4	71.4713729017
407	PEI	PEI	no patty	Fall Fumagillin	08/18/15	08/21/15	3	50.6	16.8708503512
408	PEI	PEI	no patty	No Fumagillin	08/18/15	08/21/15	3	28	9.3333333333
409	PEI	PEI	yes patty	Fall Fumagillin	08/18/15	08/21/15	3	82.3	27.4293333333
417	PEI	PEI	yes patty	Fall Fumagillin	08/18/15	08/21/15	3	315.9	105.3068657938
420	PEI	PEI	no patty	No Fumagillin	08/18/15	08/21/15	3	120.8	40.2821819996
422	PEI	PEI	yes patty	No Fumagillin	08/18/15	08/21/15	3	28	9.3333333333
423	PEI	PEI	no patty	Fall Fumagillin	08/18/15	08/21/15	3	27.7	9.2489887339
424	PEI	PEI	no patty	No Fumagillin	08/18/15	08/21/15	3	129.3	43.0947060052
447	PEI	PEI	no patty	Fall Fumagillin	08/18/15	08/21/15	3	121.1	40.3773215686
448	PEI	PEI	no patty	No Fumagillin	08/18/15	08/21/15	3	89	29.6723083157
450	PEI	PEI	yes patty	No Fumagillin	08/18/15	08/21/15	3	195.2	65.0659702581
453	PEI	PEI	yes patty	Fall Fumagillin	08/18/15	08/21/15	3	95.3	31.7600208449
459	PEI	PEI	no patty	Fall Fumagillin
460	PEI	PEI	no patty	No Fumagillin	08/18/15	08/21/15	3	269.7	89.8853606329
463	PEI	PEI	no patty	Fall Fumagillin
468	PEI	PEI	no patty	No Fumagillin
477	PEI	PEI	yes patty	Fall Fumagillin
478	PEI	PEI	yes patty	No Fumagillin
490	PEI	PEI	yes patty	No Fumagillin	08/18/15	08/21/15	3	147	49.0142229849
519	PEI	PEI	no patty	Fall Fumagillin
401	PEI	PEI	yes patty	Fall Fumagillin
402	PEI	PEI	yes patty	No Fumagillin	09/03/15	09/06/15	3	16	5.3333333333
404	PEI	PEI	no patty	No Fumagillin
405	PEI	PEI	yes patty	Fall Fumagillin	09/03/15	09/06/15	3	26.6	8.8666666667
407	PEI	PEI	no patty	Fall Fumagillin	09/03/15	09/06/15	3	39.3	13.1004588071
408	PEI	PEI	no patty	No Fumagillin
409	PEI	PEI	yes patty	Fall Fumagillin	09/03/15	09/06/15	3	21.2	7.0666666667
417	PEI	PEI	yes patty	Fall Fumagillin	09/03/15	09/06/15	3	21.2	7.0666666667
420	PEI	PEI	no patty	No Fumagillin	09/03/15	09/06/15	3	37.5	12.4859221327
422	PEI	PEI	yes patty	No Fumagillin	09/03/15	09/06/15	3	20	6.6666666667
423	PEI	PEI	no patty	Fall Fumagillin
424	PEI	PEI	no patty	No Fumagillin	09/03/15	09/06/15	3	18.4	6.1333333333
447	PEI	PEI	no patty	Fall Fumagillin	09/03/15	09/06/15	3	14.2	4.7333333333
448	PEI	PEI	no patty	No Fumagillin	09/03/15	09/06/15	3	32.8	10.9390392049
450	PEI	PEI	yes patty	No Fumagillin	09/03/15	09/06/15	3	19.8	6.6
453	PEI	PEI	yes patty	Fall Fumagillin	09/03/15	09/06/15	3	17.4	5.8
459	PEI	PEI	no patty	Fall Fumagillin
460	PEI	PEI	no patty	No Fumagillin	09/03/15	09/06/15	3	23.4	7.8
463	PEI	PEI	no patty	Fall Fumagillin
468	PEI	PEI	no patty	No Fumagillin
477	PEI	PEI	yes patty	Fall Fumagillin
478	PEI	PEI	yes patty	No Fumagillin
490	PEI	PEI	yes patty	No Fumagillin	09/03/15	09/06/15	3	17.5	5.8333333333
519	PEI	PEI	no patty	Fall Fumagillin
401	PEI	PEI	yes patty	Fall Fumagillin
402	PEI	PEI	yes patty	No Fumagillin	09/26/15	09/29/15	3	3	1
404	PEI	PEI	no patty	No Fumagillin
405	PEI	PEI	yes patty	Fall Fumagillin	09/26/15	09/29/15	3	4	1.3333333333
407	PEI	PEI	no patty	Fall Fumagillin
408	PEI	PEI	no patty	No Fumagillin	09/26/15	09/29/15	3	1.1	0.3666666667
409	PEI	PEI	yes patty	Fall Fumagillin	09/26/15	09/29/15	3	43	14.3321079884
417	PEI	PEI	yes patty	Fall Fumagillin	09/26/15	09/29/15	3	8.8	2.9333333333
420	PEI	PEI	no patty	No Fumagillin	09/26/15	09/29/15	3	5.2	1.7333333333
422	PEI	PEI	yes patty	No Fumagillin	09/26/15	09/29/15	3	17.5	5.8333333333
423	PEI	PEI	no patty	Fall Fumagillin	09/26/15	09/29/15	3	12.8	4.2666666667
424	PEI	PEI	no patty	No Fumagillin	09/26/15	09/29/15	3	25.8	8.6013333333
447	PEI	PEI	no patty	Fall Fumagillin	09/26/15	09/29/15	3	12.9	4.3
448	PEI	PEI	no patty	No Fumagillin	09/26/15	09/29/15	3	56.7	18.884866323
450	PEI	PEI	yes patty	No Fumagillin	09/26/15	09/29/15	3	27.8	9.2803333333
453	PEI	PEI	yes patty	Fall Fumagillin	09/26/15	09/29/15	3	39.3	13.1123291186
459	PEI	PEI	no patty	Fall Fumagillin
460	PEI	PEI	no patty	No Fumagillin	09/26/15	09/29/15	3	17.6	5.8666666667
463	PEI	PEI	no patty	Fall Fumagillin	09/26/15	09/29/15	3	7	2.3333333333
468	PEI	PEI	no patty	No Fumagillin
477	PEI	PEI	yes patty	Fall Fumagillin
478	PEI	PEI	yes patty	No Fumagillin
490	PEI	PEI	yes patty	No Fumagillin	09/26/15	09/29/15	3	18.1	6.023
519	PEI	PEI	no patty	Fall Fumagillin
