# Supplementary material for: The effects of protein supplementation, fumagillin treatment, and colony management on the productivity and long-term survival of honey bee (Apis mellifera) colonies
Source: PLoS One. 2024 Mar 15;19(3):e0288953. doi: 10.1371/journal.pone.0288953 (PMC10942092; doi:10.1371/journal.pone.0288953)
Supplement: S1 Fig — (POT) [file pone.0288953.s006.pot]

## Slide: page1
Colony population measurements. 1) Fall cluster size was estimated visually based on the number of inter-frame spaces filled with bees as viewed from the top and bottom of each box. The solid blue line shows the full length of an inter frame space. 
2) The set-up for digital imaging included a frame stand positioned two meters from a camera on a tripod. 3) and 4) Images of frames with sealed brood or adult bees, showing auto-recognition results from the Honeybee Complete software.
