# Supplementary material for: The effects of protein supplementation, fumagillin treatment, and colony management on the productivity and long-term survival of honey bee (Apis mellifera) colonies
Source: PLoS One. 2024 Mar 15;19(3):e0288953. doi: 10.1371/journal.pone.0288953 (PMC10942092; doi:10.1371/journal.pone.0288953)
Supplement: S1 Table — (ODT) [file pone.0288953.s013.odt]

S1 Table. Apiary-level groups of honey bee colonies, their locations, and dates of movement
Group1
Colonies
Period
Dates (DD-MM-YYYY)2
Latitude2
Longitude2
SAB1
1-40
Spring, 2014
01-05-2014 to 21-07-2014
49.726380
-112.656428


Canola Bloom 2014
21-07-2014 to 20-08-2014
49.859367
-111.912900


Winter 2014-15
20-08-2014 to 27-06-2015
49.726380
-112.656428


Canola Bloom 2015
27-06-2015 to 27-07-2015
49.929966
-112.679866


Winter 2015-16
27-07-2015 to 05-05-2016
49.821315
-112.666238
SAB2
41-80
Spring, 2014
01-05-2014 to 08-07-2014
49.821315
-112.666238


Canola Bloom 2014
08-07-2014 to 09-08-2014
49.844497
-111.809746


Winter 2014-15
09-08-2014 to 23-06-2015
49.821315
-112.666238


Canola Bloom 2015
23-06-2015 to 08-08-2015
49.746538
-112.582464


Winter 2015-16
08-08-2015 to 05-05-2016
49.726380
-112.656428
SAB3
81-120
Spring, 2014
01-05-2014 to 11-07-2014
49.760569
-112.420968


Canola Bloom 2014
11-07-2014 to 09-08-2014
49.930782
-111.700032


Winter 2014-15
09-08-2014 to 01-07-2015
49.760569
-112.420968


Canola Bloom 2015
01-07-2015 to 06-08-2015
49.882954
-112.552232


Winter 2015-16
06-08-2015 to 05-05-2016
49.760569
-112.420968
NAB1
201-240
Spring 2014
24-04-2014 to 09-07-2014
55.203245
-119.396083


Canola Bloom 2014
09-07-2014 to 17-09-2014
55.28781
-119.14670


Winter 2014-15
17-09-2014 to 06-07-2015
55.197581
-119.300508


Canola Bloom 2015
06-07-2015 to 10-09-2015
55.300545
-119.282378


Winter 2015-16
10-09-2015 to 06-05-2016
55.197581
-119.300508
NAB2
241-280
Spring 2014
24-04-2014 to 09-07-2014
55.203245
-119.396083


Canola Bloom 2014
09-07-2014 to 16-09-2014
55.28773
-119.27303


Winter 2014-15
17-09-2014 to  04-2015
55.197581
-119.300508


Spring 2015
04-2015 to 08-07-2015
55.310554
-119.306549


Canola Bloom 2015
08-07-2015 to 10-09-2015
55.330756
-119.254856


Winter 2015-16
10-09-2015 to 06-05-2016
55.197581
-119.300508
NAB3
281-325
Spring 2014
24-04-2014 to 10-07-2014
55.185800
-119.298185


Canola Bloom 2014
10-07-2014 to 16-09-2014
55.337567
-119.258650


Winter 2014-15
17-09-2014 to 06-07-2015
55.197581
-119.300508


Canola Bloom 2015
07-07-2015 to 10-09-2015
55.279759
-119.308138


Winter 2015-16
10-09-2015 to 06-05-2016
55.197581
-119.300508
PEI1a
401-424, 447-454
2014
02-07-2014 to 10-12-2014
46.273895
-62.757895

2015
21-05-2015 to 24-05-2016
46.418846
-62.770763
PEI1b
455-465, 481-507
June 2014
03-07-2014
46.308457
-62.744076

All Other Dates
21-08-2014 to 24-05-2016
46.418846
-62.770763
PEI2a
436-441, 468-480, 512-519
June 2014
25-06-2014
46.308457
-62.744076

All Other Dates
20-08-2014 to 24-05-2016
46.429000
-62.769577
PEI2b
Splits
Fall 2014
30-08-2014 to 10-12-2014
46.304864
-63.058812

2015
22-05-2015 to 24-05-2016
46.429000
-62.769577
1Group descriptors: SAB: Southern Alberta; NAB: Northern Alberta; PEI: Prince Edward Island.
2For Alberta locations, dates and coordinates are exact. For PEI locations, the beekeeper did not keep precise movement records; dates are as observed at inspection, coordinates are approximate, and grouped colonies were  occasionally separated, particularly during blueberry bloom (June inspections). 
