# Supplementary material for: The effects of protein supplementation, fumagillin treatment, and colony management on the productivity and long-term survival of honey bee (Apis mellifera) colonies
Source: PLoS One. 2024 Mar 15;19(3):e0288953. doi: 10.1371/journal.pone.0288953 (PMC10942092; doi:10.1371/journal.pone.0288953)
Supplement: S2 Table — (ODT) [file pone.0288953.s014.odt]

S2 Table. Replicates by location and treatment

Apiary Group
Number of Colonies

No Protein Supplement
Protein Supplement

No Fumagillin
Fumagillin
No Fumagillin
Fumagillin
SAB1
10
9
10
10
SAB2
10
10
9
10
SAB3
10
10
9
10
NAB1
10
10
10
10
NAB2
10
10
10
10
NAB3
11
10
11
11
PEI1a
7
7
8
7
PEI1b
4
9
5
7
PEI2a - Original Colonies2
7
5
5
5
PEI2b-2014 Splits
6
8
7
13
PEI2b-2015 Splits
3
1
5
3
1Group descriptors: SAB: Southern Alberta; NAB; Northern Alberta; PEI: Prince Edward Island
2Original Colonies denotes colonies at this location that had a start date of June 2014. "Splits" denotes colonies started in late summer from colonies in either the PEI1 or PEI2 groups; the parent colony (original queen and box) remained at the original location. All daughter colonies (new queen and box) were subsequently managed with the colonies from group PEI2. Since the splits were produced by the beekeeper based on the perceived strength of the parent colonies, the number of splits in each treatment group is an outcome, rather than a design element of the experiment.
