# Supplementary material for: The effects of protein supplementation, fumagillin treatment, and colony management on the productivity and long-term survival of honey bee (Apis mellifera) colonies
Source: PLoS One. 2024 Mar 15;19(3):e0288953. doi: 10.1371/journal.pone.0288953 (PMC10942092; doi:10.1371/journal.pone.0288953)
Supplement: S3 Table — (ODT) [file pone.0288953.s015.odt]

S3 Table. The protein supplement treatment: quantities and dates of supplement application1

Apiaries2
Period3 
First Application (DD-MM-YYYY)
 Last Application (DD-MM-YYYY)
Quantity (total number of 454g patties applied to each colony during period)
Southern Alberta (all sites)4
Pre-Bloom 2014
21-05-2014
10-06-2014
5
Post-Bloom 2014
15-09-2014
22-10-2014
7
Pre-Bloom 2015
01-05-2015
04-06-2015
8
SAB1
Post-Bloom 2015
09-09-2015
17-10-2015
8
SAB2
Post-Bloom 2015
29-08-2015
17-10-2015
6.25
SAB3
Post-Bloom 2015
29-08-2015
17-10-2015
7.75


Northern Alberta (all sites)4
Pre-Bloom 2014
20-05-2014
02-07-2014
4
Post-Bloom 2014
21-08-2014
30-10-2014
6
Pre-Bloom 2015
11-05-2015
06-07-2015
5
Post-Bloom 2015
06-08-2015
30-10-2015
6


Prince Edward Island (all sites)4
2014
15-06-2014
10-12-2014
ad libitum5
2015
25-05-2015
12-12-2015
ad libitum
1 Patties with 25% pollen were applied (only to the protein supplemented group) by the local commercial beekeeper, approximately every two weeks.
2Apiaries refers to the apiary level groupings of colonies, as described in Table 1, above.
3 Pre-Bloom and Post-Bloom refer to the bloom period of canola (Brassica napus L.). In Alberta, supplements were not applied during the bloom period.
4 Specific application practices varied among beekeepers, partly because consumption rates varied. Consumption was generally highest in Southern Alberta and lowest in Prince Edward Island. The Southern Alberta beekeeper occasionally  supplied more than one patty at a time per colony. The Northern Alberta colonies received 1 patty every two weeks. The Prince Edward Island colonies received a new patty once the previous patty had been consumed.
5 In Prince Edward Island, the quantity applied varied by colony needs and was not recorded by the beekeeper. 
