# Supplementary material for: The effects of protein supplementation, fumagillin treatment, and colony management on the productivity and long-term survival of honey bee (Apis mellifera) colonies
Source: PLoS One. 2024 Mar 15;19(3):e0288953. doi: 10.1371/journal.pone.0288953 (PMC10942092; doi:10.1371/journal.pone.0288953)
Supplement: S4 Table — (ODT) [file pone.0288953.s016.odt]

S4 Table. Fall fumagillin treatments by region

Region
Treatment Start
Method
Detail
SAB
15-09-2014
Feed +  Drench
Feed: 100 mg fumagillin in 5 liters syrup1
Drench: 3 x 33.3 mg in 250 ml syrup. 
29-09-2015
Drench
Drench: 4 x 50 mg in 250 ml syrup
NAB
18-09-2014
Feed
200 mg fumagillin in 8 liters syrup.
12-09-2015
Feed
200 mg fumagillin in 8 liters syrup.
PEI
20-10-2014
Feed
200 mg fumagillin in 8 liters syrup. 
10-2015
Feed
200 mg fumagillin in 8 liters syrup.
1 The syrup was a 67 Brix solution of sucrose in water, in all cases.
