# Supplementary material for: The effects of protein supplementation, fumagillin treatment, and colony management on the productivity and long-term survival of honey bee (Apis mellifera) colonies
Source: PLoS One. 2024 Mar 15;19(3):e0288953. doi: 10.1371/journal.pone.0288953 (PMC10942092; doi:10.1371/journal.pone.0288953)
Supplement: S5 Table — (ODT) [file pone.0288953.s017.odt]

S5 Table. Colony assessment dates

Nominal Date
Assessment Type
Exact Dates, by Region


SAB
NAB
PEI
2014
May
Grid Area
21-23 May
20-21 May
n/a

Jun
Grid Area
23-27 Jun
24-26 Jun
25 Jun, 2-4 Jul

Aug
Grid Area
18-22 Aug
14-15, 18-21 Aug
20-22, 30 Aug1

Nov
Cluster Area
29 Oct
21-23 Oct
1-12 Dec2
2015
Apr
Cluster Area
26 Mar
10 Apr
23 May3

May
Photographic
12-14 May
11-13 May
21-22 May

Jun
Photographic
22-24 Jun
23-26 Jun
6-9 Jul

Aug
Photographic
1,3,8 Sep
18-27 Aug
21-24 Sep

Nov
Cluster Area
21 Oct
23 Oct4
12 Dec
2016
Apr
Cluster Area
30 Mar
30 Mar4
7 May

May
Photographic
3-5 May
5-6 May
24 May
1 Original colonies 20-22 Aug; splits 30 Aug.
2 Date estimated.
3 April 2015 cluster and weight data at PEI were collected after the photographic assessments because of cold spring weather and a shortage of trained staff in PEI.
4 Date of cluster measurements; colony weights were measured on 16 October 2015 & 27 April 2016.
