# Supplementary material for: The effects of protein supplementation, fumagillin treatment, and colony management on the productivity and long-term survival of honey bee (Apis mellifera) colonies
Source: PLoS One. 2024 Mar 15;19(3):e0288953. doi: 10.1371/journal.pone.0288953 (PMC10942092; doi:10.1371/journal.pone.0288953)
Supplement: S6 Table — (ODT) [file pone.0288953.s018.odt]

S6 Table. Dataset used to estimate the relationship between area measurements and counts of adult bees1
Bee Count2
Area Covered by Bees (proportion of frame)3
Area Covered by Bees (cm2)4
Area per Bee (cm2)5
39
0.0190
19.92150
0.515901
44
0.0303
31.76955
0.722035
118
0.0615
64.48275
0.548164
129
0.1209
126.7637
0.982664
167
0.1180
123.7230
0.741982
183
0.1402
146.9997
0.803337
234
0.1827
191.5610
0.818637
268
0.2310
242.2035
0.903744
334
0.2103
220.4996
0.660133
503
0.3852
403.8822
0.802286
522
0.3320
348.1020
0.667059
542
0.4753
498.3521
0.920063
549
0.3805
398.9543
0.726747
613
0.4379
459.1382
0.748595
659
0.4504
472.2444
0.716608
704
0.4714
494.2629
0.702228
720
0.5290
554.6565
0.770006
742
0.5673
594.8141
0.801636
751
0.5442
570.5937
0.759955
806
0.5731
600.8954
0.745575
830
0.5089
533.5817
0.642544
855
0.6359
666.7412
0.779814
862
0.5702
597.8547
0.693534
881
0.6020
631.1970
0.716354
914
0.6327
663.3860
0.725805
939
0.6814
714.4479
0.760823
943
0.6595
691.4858
0.733289
943
0.6521
683.7269
0.725055
958
0.7372
772.9542
0.806842
1006
0.6394
670.4109
0.666701
1018
0.6888
722.2068
0.709437
1026
0.8099
849.1802
0.827661
1186
0.7017
735.7325
0.620348
1The digital images were selected from images collected in this project in May and June 2015.
2 Determined as described using the HoneyBee Complete® 4.2 software
3 Using the area selection tool of the HoneyBee Complete 4.2 software, a polygon corresponding to the perimeter of the photographed frame was drawn. A second polygon was drawn tightly around the bees, and its area was expressed as a proportion of the area of the first polygon. The second polygon was positioned so that any area covered by bees outside the polygon was offset by areas inside the polygon  uncovered by bees. 
4 Proportion of frame * area of Langstroth frame (exterior dimensions of 45.0 and 23.3 cm; 1048.5 cm2)
5 Area per bee (mean ± SD) : 0.741 ± 0.095 cm2 ; Bees per cm2 = 1/Mean Area per Bee =  1.35.
