# Supplementary material for: The effects of protein supplementation, fumagillin treatment, and colony management on the productivity and long-term survival of honey bee (Apis mellifera) colonies
Source: PLoS One. 2024 Mar 15;19(3):e0288953. doi: 10.1371/journal.pone.0288953 (PMC10942092; doi:10.1371/journal.pone.0288953)
Supplement: S9 Table — (ODT) [file pone.0288953.s021.odt]

S9 Table. Colony and queen survival to the end of the experiment.1
Region & treatment
 Total
colonies
Colony
deaths
Surviving
colonies3
Surviving
original
queens3

Successful
queen
replacements4


(n)
(%)
(n)
(n)
Total
After
fumagillin
treatment5
Southern Alberta
117
27
85
47
50
40
Control
30
30
21
13
11
8
Fumagillin
29
24
22
15
12
9
Protein
28
29
20
9
12
10
Fumagillin & Protein
30
27
22
10
15
13
Northern Alberta
123
47
65
14
92
36
Control
31
39
19
5
21
10
Fumagillin
30
30
21
5
28
12
Protein
31
68
10
1
21
7
Fumagillin & Protein
31
52
15
3
22
7
Prince Edward Island2
110
85
13
3
37
32
Control
24
96
1
0
8
8
Fumagillin
28
79
6
2
9
9
Protein
26
88
3
1
11
8
Fumagillin & Protein
32
91
3
0
9
7
1 Data shown reflect colony assignment to treatment group. Some colony deaths occurred before the first fumagillin application, and thus do not reflect the effectiveness of that treatment.
2 Data for PEI includes original colonies and splits made in 2014 but not the 12 additional splits produced in August 2015.
3 At the May 2016 inspection date.
4 Includes both natural and beekeeper-initiated queen replacements. Excludes queen failures associated with colony death. Some colonies experienced multiple queen events. These numbers represent all known queen replacements.
5 The first fumagillin application did not occur until September 2014. Queen deaths after fumagillin treatment are shown separately because fumagillin has previously been recommended for preventing queen loss [27].
