# Supplementary material for: The effects of protein supplementation, fumagillin treatment, and colony management on the productivity and long-term survival of honey bee (Apis mellifera) colonies
Source: PLoS One. 2024 Mar 15;19(3):e0288953. doi: 10.1371/journal.pone.0288953 (PMC10942092; doi:10.1371/journal.pone.0288953)
Supplement: S10 Table — (ODT) [file pone.0288953.s022.odt]

S10 Table. Characteristics of split and non-split colonies at PEI.
Year
Colony status
Viable colonies
Winter
survival
rate
Mean
fall
cluster
size
Mean
fall
colony
weight


Aug
Nov
May


(n)
(n)
(n)
(%)
Inter-frame
spaces
(kg)
2014
Not Split
42
33
31
94%
7.6
43

Split - Parent Colony1
34
33
26
76%
7.3
37

Split - Daughter Colony
34
30
17
57%
4.0
34
2015
Not Split
28
28
9
32%
6.3
58

Split - Parent Colony
10
10
4
40%
5.5
56

Split - Daughter Colony
12
12
5
42%
4.3
49
1 The parent is the colony that retained the original box and queen after the split.
