# Supplementary material for: The effects of protein supplementation, fumagillin treatment, and colony management on the productivity and long-term survival of honey bee (Apis mellifera) colonies
Source: PLoS One. 2024 Mar 15;19(3):e0288953. doi: 10.1371/journal.pone.0288953 (PMC10942092; doi:10.1371/journal.pone.0288953)
Supplement: S11 Table — (ODT) [file pone.0288953.s023.odt]

S11 Table. Weights of honey bee colonies before and after winter.
Region
Winter
Fall weight1
Spring weight
Average feed consumption


kg
kg
kg/winter
g/day
SAB2
2014-15
56.7 ± 0.73
40.6 ± 0.6
16.1
109
SAB
2015-16
56.6 ± 0.4
38.3 ± 0.5
18.3
114
NAB
2014-15
56.4 ± 0.5
38.1 ± 0.5
18.3
108
NAB
2015-16
64.5 ± 0.7
40.7 ± 0.6
23.8
123
PEI
2014-15
39.6 ± 0.8
25.7 ± 0.5
13.9
86
PEI
2015-16
57.7 ± 2.6
37.6 ± 2.1
20.1
137
1 Fall and spring data both exclude colonies that were not viable at the April weight measurement. Weight was measured as the sum of the weights of the upper and lower brood boxes, with the bees present in the box.
2 Abbreviations: SAB: Southern Alberta; NAB: Northern Alberta; PEI Prince Edward Island.
3 Mean ± SE
